# Supplementary material for: Bis{2-eth­oxy-6-[2-(ethyl­ammonio)ethyl­imino­meth­yl]phenolato}thio­cyanato­zinc(II) nitrate
Source: Acta Crystallogr Sect E Struct Rep Online. 2008 Sep 20;64(Pt 10):m1288–9. doi: 10.1107/S1600536808029590 (PMC2959439; doi:10.1107/S1600536808029590)
Supplement: Supplementary file 1 [file e-64-m1288-sup1.cif]

##############################################################################
###                                                                        ###
###        Electronic paper (Acta Crystallographica Section E)             ###
###                                                                        ###
##############################################################################
#                                                                            #
# This CIF contains the data in a paper accepted for publication in Acta     #
# Crystallographica Section E. It conforms to the requirements of Notes      #
# for Authors for Section E, and has been peer reviewed under the auspices   #
# of the IUCr Commission on Journals.                                        #
#                                                                            #
# Full details of the Crystallographic Information File format               #
# are given in the paper "The Crystallographic Information File (CIF):       #
# a New Standard Archive File for Crystallography" by S. R. Hall, F. H.      #
# Allen and I. D. Brown [Acta Cryst. (1991), A47, 655-685].                  #
#                                                                            #
# The current version of the core CIF dictionary is obtainable from          #
# ftp://ftp.iucr.org/pub/cif_core.dic. The current version number is 2.4.    #
#                                                                            #
# Software is freely available for graphical display of the structure(s) in  #
# this CIF.  For information consult the CIF home page http://www.iucr.org/  #
# cif/home.html                                                              #
#                                                                            #
# This file may be used for bona fide research purposes within the           #
# scientific community so long as proper attribution is given to the journal # 
# article from which it was obtained.                                        #
#                                                                            #
##############################################################################
                                             
data_global
_audit_creation_method     'form.cif (version 2.0)'
_journal_data_validation_number     ?
_journal_date_recd_electronic     2008-09-04
_journal_date_accepted     2008-09-16
_journal_name_full     'Acta Crystallographica, Section E'
_journal_year     2008
_journal_volume     64
_journal_issue     10
_journal_page_first     m1288
_journal_page_last     m1289
_journal_paper_category     QM
_journal_coeditor_code     BH2194
_publ_contact_author_name     'Hui-Rui Guo'
_publ_contact_author_address
;
College of Chemistry and Biological Engineering
Yichun University
Yichun Jiangxi 336000
People's Republic of China
;
_publ_contact_author_email     huirui_guo@163.com
_publ_contact_author_fax     ?
_publ_contact_author_phone     ?
_publ_section_title
;
Bis{2-ethoxy-6-[2-(ethylammonio)ethyliminomethyl]phenolato}thiocyanatozinc(II)
nitrate
;
loop_
    _publ_author_name
    _publ_author_address
    "Guo, Hui-Rui"
;
College of Chemistry and Biological Engineering
Yichun University
Yichun Jiangxi 336000
People's Republic of China
;
_publ_section_synopsis     .
data_I
_audit_creation_method     SHELXL-97
_chemical_name_systematic
;
Bis{2-ethoxy-6-[2-(ethylammonio)ethyliminomethyl]phenolato}thiocyanatozinc(II)
nitrate
;
_chemical_name_common     ?
_chemical_formula_moiety     'C27 H40 N5 O4 S Zn +, N O3 -'
_chemical_formula_sum     'C27 H40 N6 O7 S Zn'
_chemical_formula_iupac     '[Zn (N C S) (C13 H20 N2 O2)2] N O3'
_chemical_formula_weight     658.08
_chemical_melting_point     ?
_symmetry_cell_setting     monoclinic
_symmetry_space_group_name_H-M     'P 21/n'
_symmetry_space_group_name_Hall     '-P 2yn'
loop_
    _symmetry_equiv_pos_as_xyz
    'x, y, z'
    '-x+1/2, y+1/2, -z+1/2'
    '-x, -y, -z'
    'x-1/2, -y-1/2, z-1/2'
_cell_length_a     12.619(3)
_cell_length_b     15.596(3)
_cell_length_c     16.373(4)
_cell_angle_alpha     90.00
_cell_angle_beta     105.942(3)
_cell_angle_gamma     90.00
_cell_volume     3098.5(12)
_cell_formula_units_Z     4
_cell_measurement_reflns_used     5860
_cell_measurement_theta_min     2.4
_cell_measurement_theta_max     25.0
_cell_measurement_temperature     298(2)
_exptl_crystal_description     block
_exptl_crystal_colour     yellow
_exptl_crystal_size_max     0.32
_exptl_crystal_size_mid     0.30
_exptl_crystal_size_min     0.28
_exptl_crystal_density_diffrn     1.411
_exptl_crystal_density_meas     ?
_exptl_crystal_density_method     'not measured'
_exptl_crystal_F_000     1384
_exptl_absorpt_coefficient_mu     0.913
_exptl_absorpt_correction_type     multi-scan
_exptl_absorpt_process_details     '(SADABS; Sheldrick, 1996)'
_exptl_absorpt_correction_T_min     0.7588
_exptl_absorpt_correction_T_max     0.7841
_exptl_special_details     ?
_diffrn_ambient_temperature     298(2)
_diffrn_radiation_type     MoK\a
_diffrn_radiation_wavelength     0.71073
_diffrn_radiation_source     'fine-focus sealed tube'
_diffrn_radiation_monochromator     graphite
_diffrn_measurement_device_type     'Bruker SMART CCD area-detector'
_diffrn_measurement_method     \w
_diffrn_detector_area_resol_mean     ?
_diffrn_reflns_number     25309
_diffrn_reflns_av_R_equivalents     0.0392
_diffrn_reflns_av_sigmaI/netI     0.0399
_diffrn_reflns_theta_min     1.82
_diffrn_reflns_theta_max     27.00
_diffrn_reflns_theta_full     27.00
_diffrn_measured_fraction_theta_max     0.992
_diffrn_measured_fraction_theta_full     0.992
_diffrn_reflns_limit_h_min     -15
_diffrn_reflns_limit_h_max     15
_diffrn_reflns_limit_k_min     -19
_diffrn_reflns_limit_k_max     19
_diffrn_reflns_limit_l_min     -20
_diffrn_reflns_limit_l_max     20
_diffrn_standards_number     0
_diffrn_standards_interval_count     ?
_diffrn_standards_interval_time     ?
_diffrn_standards_decay_%     0
_refine_special_details     ?
_reflns_number_total     6704
_reflns_number_gt     4943
_reflns_threshold_expression     I>2\s(I)
_refine_ls_structure_factor_coef     Fsqd
_refine_ls_matrix_type     full
_refine_ls_R_factor_all     0.0622
_refine_ls_R_factor_gt     0.0401
_refine_ls_wR_factor_gt     0.0916
_refine_ls_wR_factor_ref     0.1016
_refine_ls_goodness_of_fit_ref     1.027
_refine_ls_restrained_S_all     1.027
_refine_ls_number_reflns     6704
_refine_ls_number_parameters     383
_refine_ls_number_restraints     0
_refine_ls_hydrogen_treatment     constr
_refine_ls_weighting_scheme     calc
_refine_ls_weighting_details
         'calc w=1/[\s^2^(Fo^2^)+(0.0499P)^2^+0.4058P] where P=(Fo^2^+2Fc^2^)/3'
_atom_sites_solution_hydrogens     geom
_atom_sites_solution_primary     direct
_atom_sites_solution_secondary     difmap
_refine_ls_shift/su_max     0.000
_refine_ls_shift/su_mean     0.000
_refine_diff_density_max     0.368
_refine_diff_density_min     -0.240
_refine_ls_extinction_method     none
_refine_ls_extinction_coef     ?
loop_
    _atom_type_symbol
    _atom_type_description
    _atom_type_scat_dispersion_real
    _atom_type_scat_dispersion_imag
    _atom_type_scat_source
    'C' 'C' 0.0033 0.0016
                         'International Tables Vol C Tables 4.2.6.8 and 6.1.1.4'
    'H' 'H' 0.0000 0.0000
                         'International Tables Vol C Tables 4.2.6.8 and 6.1.1.4'
    'N' 'N' 0.0061 0.0033
                         'International Tables Vol C Tables 4.2.6.8 and 6.1.1.4'
    'O' 'O' 0.0106 0.0060
                         'International Tables Vol C Tables 4.2.6.8 and 6.1.1.4'
    'S' 'S' 0.1246 0.1234
                         'International Tables Vol C Tables 4.2.6.8 and 6.1.1.4'
    'Zn' 'Zn' 0.2839 1.4301
                         'International Tables Vol C Tables 4.2.6.8 and 6.1.1.4'
_computing_data_collection     'SMART (Bruker, 1998)'
_computing_cell_refinement     'SAINT (Bruker, 1998)'
_computing_data_reduction     'SAINT (Bruker, 1998)'
_computing_structure_solution     'SHELXS97 (Sheldrick, 2008)'
_computing_structure_refinement     'SHELXL97 (Sheldrick, 2008)'
_computing_molecular_graphics     'SHELXTL (Sheldrick, 2008)'
_computing_publication_material     'SHELXTL (Sheldrick, 2008)'
loop_
    _atom_site_type_symbol
    _atom_site_label
    _atom_site_fract_x
    _atom_site_fract_y
    _atom_site_fract_z
    _atom_site_U_iso_or_equiv
    _atom_site_adp_type
    _atom_site_calc_flag
    _atom_site_refinement_flags
    _atom_site_occupancy
    _atom_site_disorder_assembly
    _atom_site_disorder_group
    Zn Zn1 0.16270(2) 0.137705(16) 0.239060(17) 0.03736(10) Uani d . 1 . .
    S S1 0.23354(8) 0.13520(6) 0.53956(5) 0.0790(3) Uani d . 1 . .
    O O1 0.06063(12) 0.04409(9) 0.19068(10) 0.0431(4) Uani d . 1 . .
    O O2 -0.10767(13) -0.02591(11) 0.08270(10) 0.0489(4) Uani d . 1 . .
    O O3 0.24094(12) 0.19615(10) 0.16454(10) 0.0422(4) Uani d . 1 . .
    O O4 0.36595(13) 0.23273(11) 0.06500(10) 0.0512(4) Uani d . 1 . .
    O O5 0.63860(17) 0.06593(14) 0.23141(16) 0.0828(7) Uani d . 1 . .
    O O6 0.5331(2) -0.04262(17) 0.2091(2) 0.1186(10) Uani d . 1 . .
    O O7 0.70321(18) -0.05719(14) 0.21816(15) 0.0844(7) Uani d . 1 . .
    N N1 0.29156(15) 0.04450(12) 0.26479(12) 0.0397(4) Uani d . 1 . .
    N N2 0.46270(15) 0.17344(12) 0.24593(12) 0.0427(5) Uani d . 1 . .
    H H2A 0.4009 0.1712 0.2025 0.051 Uiso calc R 1 . .
    H H2B 0.5096 0.1336 0.2365 0.051 Uiso calc R 1 . .
    N N3 0.03405(15) 0.23032(12) 0.20425(13) 0.0434(5) Uani d . 1 . .
    N N4 -0.11498(16) 0.07668(13) 0.23973(13) 0.0502(5) Uani d . 1 . .
    H H4A -0.1721 0.0423 0.2152 0.060 Uiso calc R 1 . .
    H H4B -0.0579 0.0608 0.2202 0.060 Uiso calc R 1 . .
    N N5 0.18116(19) 0.15588(14) 0.36497(15) 0.0561(6) Uani d . 1 . .
    N N6 0.62424(19) -0.01249(16) 0.22004(15) 0.0592(6) Uani d . 1 . .
    C C1 0.18606(19) -0.06203(13) 0.16659(14) 0.0382(5) Uani d . 1 . .
    C C2 0.08048(18) -0.02498(13) 0.15115(14) 0.0357(5) Uani d . 1 . .
    C C3 -0.00785(19) -0.06361(14) 0.09016(14) 0.0401(5) Uani d . 1 . .
    C C4 0.0100(2) -0.13289(15) 0.04369(16) 0.0507(6) Uani d . 1 . .
    H H4 -0.0482 -0.1558 0.0015 0.061 Uiso calc R 1 . .
    C C5 0.1139(2) -0.16862(16) 0.05934(18) 0.0561(7) Uani d . 1 . .
    H H5 0.1252 -0.2158 0.0280 0.067 Uiso calc R 1 . .
    C C6 0.2000(2) -0.13502(15) 0.12040(17) 0.0501(6) Uani d . 1 . .
    H H6 0.2689 -0.1608 0.1316 0.060 Uiso calc R 1 . .
    C C7 0.28236(19) -0.02800(14) 0.22705(15) 0.0411(5) Uani d . 1 . .
    H H7 0.3447 -0.0626 0.2401 0.049 Uiso calc R 1 . .
    C C8 0.3959(2) 0.06192(16) 0.32864(16) 0.0492(6) Uani d . 1 . .
    H H8A 0.4517 0.0230 0.3198 0.059 Uiso calc R 1 . .
    H H8B 0.3869 0.0507 0.3846 0.059 Uiso calc R 1 . .
    C C9 0.4351(2) 0.15274(16) 0.32568(15) 0.0470(6) Uani d . 1 . .
    H H9A 0.3780 0.1916 0.3323 0.056 Uiso calc R 1 . .
    H H9B 0.4997 0.1619 0.3731 0.056 Uiso calc R 1 . .
    C C10 0.5139(2) 0.26019(17) 0.24785(18) 0.0597(7) Uani d . 1 . .
    H H10A 0.4657 0.3026 0.2622 0.072 Uiso calc R 1 . .
    H H10B 0.5205 0.2737 0.1916 0.072 Uiso calc R 1 . .
    C C11 0.6256(2) 0.26614(19) 0.31053(19) 0.0639(8) Uani d . 1 . .
    H H11A 0.6178 0.2663 0.3672 0.096 Uiso calc R 1 . .
    H H11B 0.6612 0.3181 0.3009 0.096 Uiso calc R 1 . .
    H H11C 0.6694 0.2178 0.3035 0.096 Uiso calc R 1 . .
    C C12 -0.2001(2) -0.05535(18) 0.01591(16) 0.0537(7) Uani d . 1 . .
    H H12A -0.2182 -0.1140 0.0266 0.064 Uiso calc R 1 . .
    H H12B -0.1828 -0.0535 -0.0382 0.064 Uiso calc R 1 . .
    C C13 -0.2952(2) 0.0027(2) 0.01422(19) 0.0710(8) Uani d . 1 . .
    H H13A -0.3164 -0.0041 0.0658 0.107 Uiso calc R 1 . .
    H H13B -0.3562 -0.0117 -0.0334 0.107 Uiso calc R 1 . .
    H H13C -0.2739 0.0611 0.0091 0.107 Uiso calc R 1 . .
    C C14 0.11326(18) 0.30877(14) 0.10555(14) 0.0389(5) Uani d . 1 . .
    C C15 0.20996(17) 0.26120(13) 0.11291(13) 0.0355(5) Uani d . 1 . .
    C C16 0.27758(19) 0.28547(15) 0.06010(14) 0.0410(5) Uani d . 1 . .
    C C17 0.2535(2) 0.35687(16) 0.00929(16) 0.0551(7) Uani d . 1 . .
    H H17 0.3005 0.3732 -0.0228 0.066 Uiso calc R 1 . .
    C C18 0.1593(2) 0.40514(18) 0.00539(17) 0.0599(7) Uani d . 1 . .
    H H18 0.1442 0.4542 -0.0282 0.072 Uiso calc R 1 . .
    C C19 0.0899(2) 0.38012(16) 0.05081(16) 0.0514(6) Uani d . 1 . .
    H H19 0.0252 0.4108 0.0458 0.062 Uiso calc R 1 . .
    C C20 0.03422(19) 0.29130(15) 0.15277(15) 0.0433(6) Uani d . 1 . .
    H H20 -0.0242 0.3297 0.1444 0.052 Uiso calc R 1 . .
    C C21 -0.0571(2) 0.23231(17) 0.2451(2) 0.0602(7) Uani d . 1 . .
    H H21A -0.0905 0.2888 0.2372 0.072 Uiso calc R 1 . .
    H H21B -0.0267 0.2234 0.3057 0.072 Uiso calc R 1 . .
    C C22 -0.1456(2) 0.16612(18) 0.2113(2) 0.0644(8) Uani d . 1 . .
    H H22A -0.2106 0.1821 0.2286 0.077 Uiso calc R 1 . .
    H H22B -0.1654 0.1676 0.1498 0.077 Uiso calc R 1 . .
    C C23 -0.0843(3) 0.06135(19) 0.33260(18) 0.0655(8) Uani d . 1 . .
    H H23A -0.1491 0.0676 0.3531 0.079 Uiso calc R 1 . .
    H H23B -0.0307 0.1039 0.3610 0.079 Uiso calc R 1 . .
    C C24 -0.0368(3) -0.0266(2) 0.3540(2) 0.0901(11) Uani d . 1 . .
    H H24A -0.0897 -0.0688 0.3259 0.135 Uiso calc R 1 . .
    H H24B -0.0190 -0.0352 0.4143 0.135 Uiso calc R 1 . .
    H H24C 0.0288 -0.0322 0.3355 0.135 Uiso calc R 1 . .
    C C25 0.4284(2) 0.2466(2) 0.00521(18) 0.0654(8) Uani d . 1 . .
    H H25A 0.4644 0.3021 0.0151 0.078 Uiso calc R 1 . .
    H H25B 0.3800 0.2458 -0.0522 0.078 Uiso calc R 1 . .
    C C26 0.5126(3) 0.1772(2) 0.0158(2) 0.0878(11) Uani d . 1 . .
    H H26A 0.5575 0.1763 0.0735 0.132 Uiso calc R 1 . .
    H H26B 0.5582 0.1878 -0.0214 0.132 Uiso calc R 1 . .
    H H26C 0.4762 0.1229 0.0020 0.132 Uiso calc R 1 . .
    C C27 0.2027(2) 0.14706(16) 0.43733(18) 0.0491(6) Uani d . 1 . .
loop_
    _atom_site_aniso_label
    _atom_site_aniso_U_11
    _atom_site_aniso_U_22
    _atom_site_aniso_U_33
    _atom_site_aniso_U_12
    _atom_site_aniso_U_13
    _atom_site_aniso_U_23
    Zn1 0.03578(15) 0.03238(15) 0.04647(17) -0.00390(11) 0.01557(12)
                                                                    -0.00297(11)
    S1 0.0852(6) 0.1015(7) 0.0522(4) -0.0016(5) 0.0221(4) 0.0014(4)
    O1 0.0345(8) 0.0380(9) 0.0611(10) -0.0048(7) 0.0202(8) -0.0166(7)
    O2 0.0383(9) 0.0521(10) 0.0565(10) -0.0086(8) 0.0135(8) -0.0118(8)
    O3 0.0348(8) 0.0423(9) 0.0514(9) 0.0036(7) 0.0148(7) 0.0109(7)
    O4 0.0447(10) 0.0605(11) 0.0526(10) 0.0014(8) 0.0205(8) 0.0112(8)
    O5 0.0583(12) 0.0506(13) 0.144(2) -0.0014(10) 0.0361(13) -0.0036(12)
    O6 0.0652(15) 0.1000(19) 0.208(3) -0.0290(14) 0.0664(18) -0.0322(19)
    O7 0.0703(14) 0.0690(14) 0.125(2) 0.0200(12) 0.0454(14) 0.0028(13)
    N1 0.0351(10) 0.0365(11) 0.0471(11) -0.0016(8) 0.0110(9) 0.0076(9)
    N2 0.0353(10) 0.0424(11) 0.0471(11) -0.0054(9) 0.0057(9) 0.0008(9)
    N3 0.0396(11) 0.0345(11) 0.0600(13) -0.0019(8) 0.0206(9) -0.0086(9)
    N4 0.0392(11) 0.0513(13) 0.0690(14) -0.0087(9) 0.0301(10) -0.0145(11)
    N5 0.0614(15) 0.0613(15) 0.0481(13) -0.0093(11) 0.0195(11) -0.0086(11)
    N6 0.0469(13) 0.0566(15) 0.0828(17) -0.0006(11) 0.0327(12) 0.0022(12)
    C1 0.0440(13) 0.0289(11) 0.0467(13) -0.0014(10) 0.0209(11) 0.0035(10)
    C2 0.0427(12) 0.0284(11) 0.0430(12) -0.0046(9) 0.0237(10) -0.0008(9)
    C3 0.0451(13) 0.0361(12) 0.0439(13) -0.0058(10) 0.0202(11) -0.0015(10)
    C4 0.0641(17) 0.0418(14) 0.0480(14) -0.0111(12) 0.0183(13) -0.0100(11)
    C5 0.076(2) 0.0350(13) 0.0653(17) 0.0021(13) 0.0325(15) -0.0103(12)
    C6 0.0604(16) 0.0337(13) 0.0645(17) 0.0086(12) 0.0312(14) 0.0036(12)
    C7 0.0399(13) 0.0341(13) 0.0534(14) 0.0058(10) 0.0199(11) 0.0139(11)
    C8 0.0429(14) 0.0505(15) 0.0510(15) -0.0021(11) 0.0072(12) 0.0097(12)
    C9 0.0403(13) 0.0503(15) 0.0463(14) -0.0073(11) 0.0050(11) 0.0006(11)
    C10 0.0610(17) 0.0486(16) 0.0663(18) -0.0148(13) 0.0121(14) 0.0054(13)
    C11 0.0486(16) 0.0622(18) 0.081(2) -0.0182(13) 0.0183(15) -0.0178(15)
    C12 0.0517(15) 0.0602(17) 0.0445(14) -0.0156(13) 0.0056(12) 0.0024(12)
    C13 0.0466(16) 0.096(2) 0.069(2) -0.0077(16) 0.0136(14) 0.0072(17)
    C14 0.0402(13) 0.0331(12) 0.0389(12) -0.0022(10) 0.0033(10) -0.0076(9)
    C15 0.0357(12) 0.0312(12) 0.0353(12) -0.0056(9) 0.0026(9) -0.0024(9)
    C16 0.0407(13) 0.0423(13) 0.0369(12) -0.0063(10) 0.0053(10) -0.0010(10)
    C17 0.0661(18) 0.0554(16) 0.0433(14) -0.0082(14) 0.0139(13) 0.0093(12)
    C18 0.0716(19) 0.0499(16) 0.0526(16) 0.0057(14) 0.0074(14) 0.0137(13)
    C19 0.0548(16) 0.0429(14) 0.0494(15) 0.0095(12) 0.0021(13) -0.0005(11)
    C20 0.0362(12) 0.0352(13) 0.0550(14) 0.0027(10) 0.0066(11) -0.0122(11)
    C21 0.0563(16) 0.0442(15) 0.093(2) 0.0027(12) 0.0424(16) -0.0065(14)
    C22 0.0434(15) 0.0602(18) 0.100(2) 0.0053(13) 0.0371(16) 0.0020(16)
    C23 0.0709(19) 0.0653(19) 0.071(2) -0.0144(15) 0.0375(16) -0.0140(15)
    C24 0.099(3) 0.082(2) 0.097(3) -0.001(2) 0.041(2) 0.019(2)
    C25 0.0595(18) 0.083(2) 0.0630(18) -0.0080(16) 0.0326(15) 0.0040(15)
    C26 0.080(2) 0.084(2) 0.121(3) 0.002(2) 0.064(2) 0.004(2)
    C27 0.0440(14) 0.0466(15) 0.0622(17) -0.0063(11) 0.0240(13) -0.0089(12)
_geom_special_details     ?
loop_
    _geom_bond_atom_site_label_1
    _geom_bond_atom_site_label_2
    _geom_bond_site_symmetry_2
    _geom_bond_distance
    _geom_bond_publ_flag
    Zn1 O1 . 1.9641(15) ?
    Zn1 O3 . 1.9890(15) ?
    Zn1 N5 . 2.030(2) ?
    Zn1 N3 . 2.1305(19) ?
    Zn1 N1 . 2.1351(19) ?
    S1 C27 . 1.622(3) ?
    O1 C2 . 1.316(2) ?
    O2 C3 . 1.365(3) ?
    O2 C12 . 1.438(3) ?
    O3 C15 . 1.310(2) ?
    O4 C16 . 1.370(3) ?
    O4 C25 . 1.432(3) ?
    O5 N6 . 1.243(3) ?
    O6 N6 . 1.209(3) ?
    O7 N6 . 1.223(3) ?
    N1 C7 . 1.278(3) ?
    N1 C8 . 1.464(3) ?
    N2 C9 . 1.477(3) ?
    N2 C10 . 1.496(3) ?
    N2 H2A . 0.9000 ?
    N2 H2B . 0.9000 ?
    N3 C20 . 1.271(3) ?
    N3 C21 . 1.481(3) ?
    N4 C23 . 1.482(3) ?
    N4 C22 . 1.488(3) ?
    N4 H4A . 0.9000 ?
    N4 H4B . 0.9000 ?
    N5 C27 . 1.149(3) ?
    C1 C6 . 1.404(3) ?
    C1 C2 . 1.410(3) ?
    C1 C7 . 1.441(3) ?
    C2 C3 . 1.411(3) ?
    C3 C4 . 1.375(3) ?
    C4 C5 . 1.383(4) ?
    C4 H4 . 0.9300 ?
    C5 C6 . 1.363(4) ?
    C5 H5 . 0.9300 ?
    C6 H6 . 0.9300 ?
    C7 H7 . 0.9300 ?
    C8 C9 . 1.505(3) ?
    C8 H8A . 0.9700 ?
    C8 H8B . 0.9700 ?
    C9 H9A . 0.9700 ?
    C9 H9B . 0.9700 ?
    C10 C11 . 1.502(4) ?
    C10 H10A . 0.9700 ?
    C10 H10B . 0.9700 ?
    C11 H11A . 0.9600 ?
    C11 H11B . 0.9600 ?
    C11 H11C . 0.9600 ?
    C12 C13 . 1.497(4) ?
    C12 H12A . 0.9700 ?
    C12 H12B . 0.9700 ?
    C13 H13A . 0.9600 ?
    C13 H13B . 0.9600 ?
    C13 H13C . 0.9600 ?
    C14 C15 . 1.405(3) ?
    C14 C19 . 1.408(3) ?
    C14 C20 . 1.446(3) ?
    C15 C16 . 1.423(3) ?
    C16 C17 . 1.373(3) ?
    C17 C18 . 1.393(4) ?
    C17 H17 . 0.9300 ?
    C18 C19 . 1.353(4) ?
    C18 H18 . 0.9300 ?
    C19 H19 . 0.9300 ?
    C20 H20 . 0.9300 ?
    C21 C22 . 1.510(4) ?
    C21 H21A . 0.9700 ?
    C21 H21B . 0.9700 ?
    C22 H22A . 0.9700 ?
    C22 H22B . 0.9700 ?
    C23 C24 . 1.500(4) ?
    C23 H23A . 0.9700 ?
    C23 H23B . 0.9700 ?
    C24 H24A . 0.9600 ?
    C24 H24B . 0.9600 ?
    C24 H24C . 0.9600 ?
    C25 C26 . 1.493(4) ?
    C25 H25A . 0.9700 ?
    C25 H25B . 0.9700 ?
    C26 H26A . 0.9600 ?
    C26 H26B . 0.9600 ?
    C26 H26C . 0.9600 ?
loop_
    _geom_angle_atom_site_label_1
    _geom_angle_atom_site_label_2
    _geom_angle_atom_site_label_3
    _geom_angle_site_symmetry_1
    _geom_angle_site_symmetry_3
    _geom_angle
    _geom_angle_publ_flag
    O1 Zn1 O3 . . 118.31(7) ?
    O1 Zn1 N5 . . 113.14(8) ?
    O3 Zn1 N5 . . 128.40(8) ?
    O1 Zn1 N3 . . 91.66(7) ?
    O3 Zn1 N3 . . 89.74(7) ?
    N5 Zn1 N3 . . 92.49(9) ?
    O1 Zn1 N1 . . 87.31(7) ?
    O3 Zn1 N1 . . 87.34(7) ?
    N5 Zn1 N1 . . 91.49(8) ?
    N3 Zn1 N1 . . 175.98(7) ?
    C2 O1 Zn1 . . 127.92(13) ?
    C3 O2 C12 . . 117.82(19) ?
    C15 O3 Zn1 . . 129.83(14) ?
    C16 O4 C25 . . 117.45(19) ?
    C7 N1 C8 . . 117.0(2) ?
    C7 N1 Zn1 . . 122.93(16) ?
    C8 N1 Zn1 . . 120.08(15) ?
    C9 N2 C10 . . 112.61(19) ?
    C9 N2 H2A . . 109.1 ?
    C10 N2 H2A . . 109.1 ?
    C9 N2 H2B . . 109.1 ?
    C10 N2 H2B . . 109.1 ?
    H2A N2 H2B . . 107.8 ?
    C20 N3 C21 . . 115.3(2) ?
    C20 N3 Zn1 . . 123.00(16) ?
    C21 N3 Zn1 . . 121.50(17) ?
    C23 N4 C22 . . 116.4(2) ?
    C23 N4 H4A . . 108.2 ?
    C22 N4 H4A . . 108.2 ?
    C23 N4 H4B . . 108.2 ?
    C22 N4 H4B . . 108.2 ?
    H4A N4 H4B . . 107.4 ?
    C27 N5 Zn1 . . 163.6(2) ?
    O6 N6 O7 . . 121.5(3) ?
    O6 N6 O5 . . 119.9(2) ?
    O7 N6 O5 . . 118.6(2) ?
    C6 C1 C2 . . 119.2(2) ?
    C6 C1 C7 . . 117.5(2) ?
    C2 C1 C7 . . 123.3(2) ?
    O1 C2 C1 . . 123.1(2) ?
    O1 C2 C3 . . 118.5(2) ?
    C1 C2 C3 . . 118.4(2) ?
    O2 C3 C4 . . 125.2(2) ?
    O2 C3 C2 . . 114.18(19) ?
    C4 C3 C2 . . 120.6(2) ?
    C3 C4 C5 . . 120.3(2) ?
    C3 C4 H4 . . 119.8 ?
    C5 C4 H4 . . 119.8 ?
    C6 C5 C4 . . 120.3(2) ?
    C6 C5 H5 . . 119.8 ?
    C4 C5 H5 . . 119.8 ?
    C5 C6 C1 . . 121.0(2) ?
    C5 C6 H6 . . 119.5 ?
    C1 C6 H6 . . 119.5 ?
    N1 C7 C1 . . 127.2(2) ?
    N1 C7 H7 . . 116.4 ?
    C1 C7 H7 . . 116.4 ?
    N1 C8 C9 . . 112.99(19) ?
    N1 C8 H8A . . 109.0 ?
    C9 C8 H8A . . 109.0 ?
    N1 C8 H8B . . 109.0 ?
    C9 C8 H8B . . 109.0 ?
    H8A C8 H8B . . 107.8 ?
    N2 C9 C8 . . 113.2(2) ?
    N2 C9 H9A . . 108.9 ?
    C8 C9 H9A . . 108.9 ?
    N2 C9 H9B . . 108.9 ?
    C8 C9 H9B . . 108.9 ?
    H9A C9 H9B . . 107.8 ?
    N2 C10 C11 . . 112.9(2) ?
    N2 C10 H10A . . 109.0 ?
    C11 C10 H10A . . 109.0 ?
    N2 C10 H10B . . 109.0 ?
    C11 C10 H10B . . 109.0 ?
    H10A C10 H10B . . 107.8 ?
    C10 C11 H11A . . 109.5 ?
    C10 C11 H11B . . 109.5 ?
    H11A C11 H11B . . 109.5 ?
    C10 C11 H11C . . 109.5 ?
    H11A C11 H11C . . 109.5 ?
    H11B C11 H11C . . 109.5 ?
    O2 C12 C13 . . 107.4(2) ?
    O2 C12 H12A . . 110.2 ?
    C13 C12 H12A . . 110.2 ?
    O2 C12 H12B . . 110.2 ?
    C13 C12 H12B . . 110.2 ?
    H12A C12 H12B . . 108.5 ?
    C12 C13 H13A . . 109.5 ?
    C12 C13 H13B . . 109.5 ?
    H13A C13 H13B . . 109.5 ?
    C12 C13 H13C . . 109.5 ?
    H13A C13 H13C . . 109.5 ?
    H13B C13 H13C . . 109.5 ?
    C15 C14 C19 . . 119.8(2) ?
    C15 C14 C20 . . 124.4(2) ?
    C19 C14 C20 . . 115.7(2) ?
    O3 C15 C14 . . 124.2(2) ?
    O3 C15 C16 . . 118.4(2) ?
    C14 C15 C16 . . 117.3(2) ?
    O4 C16 C17 . . 124.3(2) ?
    O4 C16 C15 . . 114.78(19) ?
    C17 C16 C15 . . 120.9(2) ?
    C16 C17 C18 . . 120.7(3) ?
    C16 C17 H17 . . 119.7 ?
    C18 C17 H17 . . 119.7 ?
    C19 C18 C17 . . 119.5(2) ?
    C19 C18 H18 . . 120.3 ?
    C17 C18 H18 . . 120.3 ?
    C18 C19 C14 . . 121.6(2) ?
    C18 C19 H19 . . 119.2 ?
    C14 C19 H19 . . 119.2 ?
    N3 C20 C14 . . 128.5(2) ?
    N3 C20 H20 . . 115.7 ?
    C14 C20 H20 . . 115.7 ?
    N3 C21 C22 . . 114.1(2) ?
    N3 C21 H21A . . 108.7 ?
    C22 C21 H21A . . 108.7 ?
    N3 C21 H21B . . 108.7 ?
    C22 C21 H21B . . 108.7 ?
    H21A C21 H21B . . 107.6 ?
    N4 C22 C21 . . 115.1(2) ?
    N4 C22 H22A . . 108.5 ?
    C21 C22 H22A . . 108.5 ?
    N4 C22 H22B . . 108.5 ?
    C21 C22 H22B . . 108.5 ?
    H22A C22 H22B . . 107.5 ?
    N4 C23 C24 . . 111.2(2) ?
    N4 C23 H23A . . 109.4 ?
    C24 C23 H23A . . 109.4 ?
    N4 C23 H23B . . 109.4 ?
    C24 C23 H23B . . 109.4 ?
    H23A C23 H23B . . 108.0 ?
    C23 C24 H24A . . 109.5 ?
    C23 C24 H24B . . 109.5 ?
    H24A C24 H24B . . 109.5 ?
    C23 C24 H24C . . 109.5 ?
    H24A C24 H24C . . 109.5 ?
    H24B C24 H24C . . 109.5 ?
    O4 C25 C26 . . 108.6(2) ?
    O4 C25 H25A . . 110.0 ?
    C26 C25 H25A . . 110.0 ?
    O4 C25 H25B . . 110.0 ?
    C26 C25 H25B . . 110.0 ?
    H25A C25 H25B . . 108.4 ?
    C25 C26 H26A . . 109.5 ?
    C25 C26 H26B . . 109.5 ?
    H26A C26 H26B . . 109.5 ?
    C25 C26 H26C . . 109.5 ?
    H26A C26 H26C . . 109.5 ?
    H26B C26 H26C . . 109.5 ?
    N5 C27 S1 . . 179.6(3) ?
loop_
    _geom_hbond_atom_site_label_D
    _geom_hbond_atom_site_label_H
    _geom_hbond_atom_site_label_A
    _geom_hbond_site_symmetry_A
    _geom_hbond_distance_DH
    _geom_hbond_distance_HA
    _geom_hbond_distance_DA
    _geom_hbond_angle_DHA
    _geom_hbond_publ_flag
    N2 H2B O5 . 0.90 1.96 2.843(3) 166 yes
    N2 H2A O3 . 0.90 1.98 2.772(2) 146 yes
    N2 H2A O4 . 0.90 2.37 3.022(3) 129 yes
    N4 H4A O7 1_455 0.90 2.22 3.050(3) 153 yes
    N4 H4A O5 1_455 0.90 2.50 3.080(3) 122 yes
    N4 H4B O1 . 0.90 1.71 2.606(2) 171 yes
    N4 H4B O2 . 0.90 2.55 3.051(3) 116 yes
