# Supplementary material for: Bis{2-eth­oxy-6-[2-(ethyl­ammonio)ethyl­imino­meth­yl]phenolato}thio­cyanato­zinc(II) nitrate
Source: Acta Crystallogr Sect E Struct Rep Online. 2008 Sep 20;64(Pt 10):m1288–9. doi: 10.1107/S1600536808029590 (PMC2959439; doi:10.1107/S1600536808029590)
Supplement: Supplementary file 2 [file e-64-m1288-Isup2.hkl]

# 
# h,k,l, Fc-squared, Fo-squared, sigma(Fo-squared) and status flag 
# 
data_I
_shelx_title ' A in P2(1)/n' 
_shelx_refln_list_code          4 
_shelx_F_calc_maximum      273.52 
_exptl_crystal_F_000      1384.00 
_reflns_d_resolution_high  0.7828 
 
loop_ 
 _symmetry_equiv_pos_as_xyz 
 'x, y, z' 
 '-x+1/2, y+1/2, -z+1/2' 
 '-x, -y, -z' 
 'x-1/2, -y-1/2, z-1/2' 
 
_cell_length_a    12.6193 
_cell_length_b    15.5962 
_cell_length_c    16.3731 
_cell_angle_alpha  90.000 
_cell_angle_beta  105.942 
_cell_angle_gamma  90.000 
 
_shelx_F_squared_multiplier     1.000 
 
loop_ 
 _refln_index_h 
 _refln_index_k 
 _refln_index_l 
 _refln_F_squared_calc 
 _refln_F_squared_meas 
 _refln_F_squared_sigma 
 _refln_observed_status 
   2   0   0     2366.44     2944.52     58.78 o 
   4   0   0       28.34       67.50     12.19 o 
   6   0   0     2173.82     2206.56     51.94 o 
   8   0   0        6.33        4.41      9.87 o 
  10   0   0      204.71      197.13     23.29 o 
  12   0   0       10.07       -9.83     15.38 o 
  14   0   0        1.50       29.97     21.31 o 
   1   1   0     6386.56     6732.43    111.71 o 
   2   1   0     2279.18     2608.82     37.29 o 
   3   1   0     1757.00     1759.50     27.13 o 
   4   1   0    11057.90    11522.49    157.71 o 
   5   1   0      221.59      197.12      7.92 o 
   6   1   0      408.87      436.57     13.25 o 
   7   1   0       49.26       39.31      8.67 o 
   8   1   0     1638.93     1505.40     30.10 o 
   9   1   0     1062.71     1058.75     28.42 o 
  10   1   0       49.86       64.14     13.25 o 
  11   1   0      463.04      430.35     32.75 o 
  12   1   0        5.51        4.04     11.44 o 
  13   1   0      288.43      298.39     23.49 o 
  14   1   0      475.72      492.72     34.80 o 
  15   1   0       89.46      103.33     21.12 o 
   0   2   0        3.10        1.21      2.07 o 
   1   2   0    12331.58    13625.51    183.49 o 
   2   2   0     1158.75     1072.61     19.29 o 
   3   2   0     3677.68     3805.59     54.57 o 
   4   2   0     1847.57     1959.44     31.08 o 
   5   2   0       30.44       45.99      4.78 o 
   6   2   0      250.35      239.01     15.62 o 
   7   2   0     4412.84     4324.26     66.31 o 
   8   2   0      573.13      609.55     22.96 o 
   9   2   0       53.48       59.07      9.76 o 
  10   2   0     1364.62     1296.55     38.17 o 
  11   2   0     1166.50     1188.53     37.75 o 
  12   2   0       20.13       12.90     15.11 o 
  13   2   0      148.50      180.74     23.82 o 
  14   2   0       17.36        9.83     16.55 o 
  15   2   0        2.23       21.87     17.68 o 
   1   3   0       15.43       23.74      2.46 o 
   2   3   0     2345.23     2550.53     37.33 o 
   3   3   0    51497.16    51798.13    845.35 o 
   4   3   0     1883.12     1793.20     33.00 o 
   5   3   0    15072.73    16546.54    225.65 o 
   6   3   0      710.66      760.56     21.75 o 
   7   3   0      581.27      522.56     14.67 o 
   8   3   0      944.77     1005.32     29.53 o 
   9   3   0       58.87       62.38     10.06 o 
  10   3   0      818.75      781.39     26.30 o 
  11   3   0      115.57      132.99     14.23 o 
  12   3   0      805.30      756.89     38.11 o 
  13   3   0      409.49      368.43     37.46 o 
  14   3   0      142.09      140.18     22.82 o 
  15   3   0      123.51      190.11     26.47 o 
   0   4   0      154.78      159.98     20.78 o 
   1   4   0      783.62      815.75     14.94 o 
   2   4   0    15622.62    17051.95    230.19 o 
   3   4   0      203.61      243.67      9.99 o 
   4   4   0      125.19      135.00     10.16 o 
   5   4   0     2903.69     2944.43     55.49 o 
   6   4   0     5217.84     5411.19     89.02 o 
   7   4   0        2.13        9.29      7.82 o 
   8   4   0      203.96      196.15     15.03 o 
   9   4   0      188.30      177.26     13.22 o 
  10   4   0      866.85      856.36     27.23 o 
  11   4   0     1057.27     1021.24     35.41 o 
  12   4   0     2298.31     2200.35    121.38 o 
  13   4   0       91.54       86.00     21.68 o 
  14   4   0       73.72       55.29     22.99 o 
  15   4   0        0.14        3.83     16.95 o 
   1   5   0      819.66      836.11     16.19 o 
   2   5   0     9343.97     9547.38    131.80 o 
   3   5   0      891.18      858.55     17.34 o 
   4   5   0     8724.18     9062.84    139.80 o 
   5   5   0     2188.04     2344.56     43.63 o 
   6   5   0       26.94       37.85      7.17 o 
   7   5   0      262.93      269.00     19.34 o 
   8   5   0       44.20       35.64      8.35 o 
   9   5   0        3.54        5.23      7.78 o 
  10   5   0     1286.38     1187.81     37.95 o 
  11   5   0        2.73        8.72     15.91 o 
  12   5   0       27.00       34.94     14.32 o 
  13   5   0       37.89       37.47     18.76 o 
  14   5   0      336.12      381.84     33.04 o 
  15   5   0        0.85       11.95     23.32 o 
   0   6   0     2465.48     2363.78     58.78 o 
   1   6   0     2263.83     2108.99     37.54 o 
   2   6   0     1968.35     2061.27     33.60 o 
   3   6   0     1200.63     1175.69     21.83 o 
   4   6   0      166.96      178.17     14.74 o 
   5   6   0     4556.41     4421.01     74.73 o 
   6   6   0       90.56       78.13      9.49 o 
   7   6   0     1119.99     1169.50     31.93 o 
   8   6   0        8.58        5.93      7.49 o 
   9   6   0        1.73      -12.14      9.01 o 
  10   6   0      264.29      254.85     20.37 o 
  11   6   0     1249.91     1193.89     40.72 o 
  12   6   0      179.25      173.00     19.96 o 
  13   6   0       99.11      139.89     24.02 o 
  14   6   0       15.27       26.91     18.92 o 
   1   7   0     1160.59     1198.47     29.93 o 
   2   7   0     1021.62     1123.91     23.91 o 
   3   7   0    17064.47    18775.81    280.33 o 
   4   7   0      372.45      354.80     11.97 o 
   5   7   0     1415.87     1283.75     34.73 o 
   6   7   0      120.88      145.64     11.61 o 
   7   7   0     1562.11     1529.63     40.97 o 
   8   7   0      203.13      196.92     17.00 o 
   9   7   0     1157.17     1201.11     38.47 o 
  10   7   0        1.78       -7.91     11.10 o 
  11   7   0        6.05       10.77     13.12 o 
  12   7   0       17.88       29.86     14.71 o 
  13   7   0      164.54      248.43     23.85 o 
  14   7   0       62.80       51.20     21.31 o 
   0   8   0      771.73      693.08     28.56 o 
   1   8   0     7064.35     6946.52    109.56 o 
   2   8   0     1568.34     1451.96     27.49 o 
   3   8   0      531.26      566.24     16.25 o 
   4   8   0      100.12       85.71      7.45 o 
   5   8   0       66.87       56.25      8.75 o 
   6   8   0     1219.18     1232.83     36.00 o 
   7   8   0     1635.67     1733.22     45.79 o 
   8   8   0       96.17       75.92     13.34 o 
   9   8   0        8.53       15.92     11.41 o 
  10   8   0      324.94      294.16     28.54 o 
  11   8   0       37.73       63.79     17.54 o 
  12   8   0      333.90      315.09     25.50 o 
  13   8   0        0.89       23.16     15.76 o 
  14   8   0       38.12       94.83     27.58 o 
   1   9   0       14.01        9.99      5.83 o 
   2   9   0     3863.13     3826.18     60.67 o 
   3   9   0     1325.15     1341.02     27.18 o 
   4   9   0     3512.41     3497.04     63.36 o 
   5   9   0      214.30      199.48     24.46 o 
   6   9   0       21.38       21.41     10.28 o 
   7   9   0       19.04       24.42     10.94 o 
   8   9   0      381.57      352.37     22.90 o 
   9   9   0       15.75       27.02     12.67 o 
  10   9   0      188.26      170.49     19.60 o 
  11   9   0       76.23       53.00     15.96 o 
  12   9   0        6.66      -19.50     13.00 o 
  13   9   0        0.17        0.70     15.29 o 
   0  10   0    20436.23    20624.08    401.48 o 
   1  10   0     3560.63     3446.68     56.77 o 
   2  10   0      506.25      491.11     22.98 o 
   3  10   0     1181.72     1148.17     25.43 o 
   4  10   0       44.87       39.21     11.97 o 
   5  10   0     3803.33     3759.38     80.04 o 
   6  10   0     1258.86     1203.59     63.86 o 
   7  10   0       13.19       31.84     12.26 o 
   8  10   0      842.30      805.59     45.48 o 
   9  10   0      662.94      622.59     31.37 o 
  10  10   0       39.81       45.51     15.07 o 
  11  10   0      100.52      108.76     18.45 o 
  12  10   0       65.83       66.90     18.11 o 
  13  10   0       59.56       36.15     19.18 o 
   1  11   0     4505.91     4448.90     70.96 o 
   2  11   0      660.63      636.02     18.99 o 
   3  11   0     1291.35     1150.86     35.50 o 
   4  11   0      689.72      660.57     27.53 o 
   5  11   0     1282.93     1169.28     37.71 o 
   6  11   0        5.49      -10.31     10.94 o 
   7  11   0      325.11      382.73     28.24 o 
   8  11   0      174.79      171.59     22.20 o 
   9  11   0      901.78      856.95     37.21 o 
  10  11   0        0.42       24.73     14.94 o 
  11  11   0       63.06       51.57     16.68 o 
  12  11   0       29.23       80.83     17.57 o 
   0  12   0     1981.91     2138.03     58.00 o 
   1  12   0     1807.13     1690.49     34.84 o 
   2  12   0      718.73      658.69     27.34 o 
   3  12   0      115.33      137.14     15.87 o 
   4  12   0      418.74      426.47     24.72 o 
   5  12   0      832.15      794.27     32.37 o 
   6  12   0        3.31        6.13     12.82 o 
   7  12   0      630.77      595.38     31.24 o 
   8  12   0      169.73      172.34     20.80 o 
   9  12   0        1.72      -20.51     13.68 o 
  10  12   0       28.64       10.24     15.31 o 
  11  12   0      113.37       93.34     19.08 o 
  12  12   0      122.10      132.80     40.34 o 
   1  13   0      395.11      382.82     19.14 o 
   2  13   0     1421.57     1399.39     57.43 o 
   3  13   0       89.57       83.55     14.92 o 
   4  13   0       97.48      101.57     16.65 o 
   5  13   0      161.39      168.21     22.08 o 
   6  13   0      157.20      190.28     30.32 o 
   7  13   0      102.98      103.49     22.82 o 
   8  13   0     1213.24     1127.79     43.54 o 
   9  13   0        5.98        8.49     15.51 o 
  10  13   0      201.59      242.14     25.06 o 
  11  13   0        2.01       -3.47     40.81 o 
   0  14   0     1872.13     1675.44     64.61 o 
   1  14   0      569.16      563.61     23.13 o 
   2  14   0     1039.33      978.12     42.97 o 
   3  14   0      566.31      593.02     29.10 o 
   4  14   0      146.42      135.54     28.23 o 
   5  14   0        1.21       -8.20     16.28 o 
   6  14   0     1050.06     1026.36     43.83 o 
   7  14   0       40.43       64.66     19.01 o 
   8  14   0       10.89      -18.85     15.50 o 
   9  14   0       33.54       40.09     18.25 o 
  10  14   0       88.13      104.41     23.56 o 
   1  15   0       35.03       33.80     16.64 o 
   2  15   0       66.14       63.06     15.37 o 
   3  15   0     1115.45     1146.88     40.55 o 
   4  15   0      359.82      362.50     36.35 o 
   5  15   0     1508.89     1358.02     79.69 o 
   6  15   0       21.59       22.04     17.10 o 
   7  15   0       38.26       37.63     18.85 o 
   8  15   0      153.64      137.32     23.02 o 
   9  15   0       98.23       96.79     21.06 o 
  10  15   0       14.63       38.22     31.73 o 
   0  16   0      268.87      340.00     52.42 o 
   1  16   0      351.22      348.44     29.99 o 
   2  16   0       37.91       44.08     19.60 o 
   3  16   0       34.16       46.90     20.05 o 
   4  16   0        5.50       14.89     16.32 o 
   5  16   0      907.81      907.37     40.80 o 
   6  16   0       93.59       96.12     21.78 o 
   7  16   0       21.84      -10.91     16.92 o 
   8  16   0        6.90      -17.60     22.98 o 
   9  16   0        0.30      -38.45     27.35 o 
   1  17   0       37.57       33.70     19.56 o 
   2  17   0      373.96      405.72     52.36 o 
   3  17   0      565.32      536.16     40.89 o 
   4  17   0      453.22      424.09     44.51 o 
   5  17   0       12.87       37.68     18.36 o 
   6  17   0        3.68      -24.56     16.37 o 
   7  17   0        1.36        3.50     18.34 o 
   8  17   0       71.98      103.34     38.37 o 
   0  18   0      536.69      575.98     69.65 o 
   1  18   0       29.22       24.79     28.33 o 
   2  18   0      268.20      322.64     31.53 o 
   3  18   0        0.03       25.20     20.85 o 
   4  18   0       48.70       73.31     24.58 o 
   5  18   0       21.48       23.32     26.31 o 
   6  18   0       86.90      108.82     29.61 o 
   1  19   0      243.05      398.96     44.21 o 
   2  19   0      433.28      505.26     48.17 o 
   3  19   0       32.70       40.55     22.87 o 
   4  19   0       91.46       71.31     39.63 o 
 -15   0   1        9.26       44.95     28.93 o 
 -13   0   1       80.45       43.93     21.33 o 
 -11   0   1      401.20      373.04     32.30 o 
  -9   0   1      425.20      409.82     21.92 o 
  -7   0   1    10149.37    10529.76    209.73 o 
  -5   0   1     2366.78     2275.74     51.35 o 
  -3   0   1     5248.66     5586.06    109.79 o 
  -1   0   1    53084.23    47490.38    896.03 o 
   1   0   1     4156.50     4526.12     88.49 o 
   3   0   1     2570.68     2881.47     60.74 o 
   5   0   1     2767.23     3429.37     73.91 o 
   7   0   1     2851.30     2772.75     78.38 o 
   9   0   1      197.20      204.83     17.04 o 
  11   0   1     2832.41     2740.27     91.57 o 
  13   0   1      441.88      409.23     38.16 o 
  15   0   1       74.84       62.47     49.74 o 
 -15   1   1      340.95      379.19     32.47 o 
 -14   1   1      134.18      204.71     25.18 o 
 -13   1   1      216.69      265.90     22.36 o 
 -12   1   1      248.46      223.68     19.81 o 
 -11   1   1       14.94       19.81     14.16 o 
 -10   1   1      224.26      215.05     14.97 o 
  -9   1   1     3782.45     3639.13     66.54 o 
  -8   1   1     3221.12     3265.88     53.54 o 
  -7   1   1      412.77      428.33     14.47 o 
  -6   1   1     1800.11     2219.43     40.00 o 
  -5   1   1     1175.55     1113.60     20.74 o 
  -4   1   1     7947.52     8189.84    113.33 o 
  -3   1   1    19128.68    19670.20    264.06 o 
  -2   1   1     7241.84     8744.94    118.56 o 
  -1   1   1       14.91       15.74      5.49 o 
   0   1   1     2222.60     2271.80     31.83 o 
   1   1   1     7728.38     8252.49    111.49 o 
   2   1   1      419.05      509.67      9.70 o 
   3   1   1     1854.15     1810.00     28.19 o 
   4   1   1     4317.40     4362.63     63.22 o 
   5   1   1      969.40      974.74     19.24 o 
   6   1   1      432.86      430.63     12.82 o 
   7   1   1        6.08        6.56      5.75 o 
   8   1   1     3514.04     3409.73     74.92 o 
   9   1   1     1258.14     1215.63     34.22 o 
  10   1   1     2242.73     2116.15     52.10 o 
  11   1   1        0.25        1.57     10.77 o 
  12   1   1       22.98       -1.83     11.81 o 
  13   1   1       73.56       84.06     16.87 o 
  14   1   1       26.53       24.77     15.77 o 
  15   1   1      203.11      254.43     28.14 o 
 -15   2   1       39.47       21.06     17.56 o 
 -14   2   1       12.79        8.18     16.30 o 
 -13   2   1        5.44        9.20     20.08 o 
 -12   2   1      948.49      924.47     34.75 o 
 -11   2   1       16.14       30.99     12.80 o 
 -10   2   1     1781.26     1794.34     41.22 o 
  -9   2   1     1138.04     1024.30     27.60 o 
  -8   2   1      856.36      820.86     20.30 o 
  -7   2   1       44.06       52.72      6.46 o 
  -6   2   1     5056.46     4723.39     70.14 o 
  -5   2   1      127.27      155.74     10.32 o 
  -4   2   1    20933.18    21845.69    294.12 o 
  -3   2   1     1865.31     1883.88     29.00 o 
  -2   2   1     1386.86     1446.62     22.25 o 
  -1   2   1     1132.53     1222.85     22.98 o 
   0   2   1    29459.92    29489.63    393.34 o 
   1   2   1    11388.79    12584.78    185.46 o 
   2   2   1     7467.51     8309.40    113.79 o 
   3   2   1      161.20      166.03      6.64 o 
   4   2   1     3282.13     3030.14     45.74 o 
   5   2   1      461.46      442.25     11.91 o 
   6   2   1     3113.42     2951.19     47.02 o 
   7   2   1       12.58        6.69      5.85 o 
   8   2   1      132.01      134.53      9.63 o 
   9   2   1     1156.24     1141.88     30.02 o 
  10   2   1     2495.80     2391.90     58.87 o 
  11   2   1      288.31      288.41     23.67 o 
  12   2   1      462.70      499.07     26.62 o 
  13   2   1      182.32      165.05     19.64 o 
  14   2   1        2.46       -0.91     16.29 o 
  15   2   1        1.72       22.93     17.27 o 
 -15   3   1       27.46       44.76     20.02 o 
 -14   3   1      544.95      527.64     44.47 o 
 -13   3   1        4.06      -11.25     16.38 o 
 -12   3   1       40.36       26.70     16.16 o 
 -11   3   1      119.99      121.90     13.58 o 
 -10   3   1     1365.18     1322.55     34.26 o 
  -9   3   1      226.60      212.12     13.96 o 
  -8   3   1      973.77      905.19     24.91 o 
  -7   3   1      188.22      198.81     11.43 o 
  -6   3   1     1632.64     1807.15     37.74 o 
  -5   3   1      311.78      257.33      8.05 o 
  -4   3   1    21183.47    22008.03    325.86 o 
  -3   3   1     7033.95     7522.53    114.73 o 
  -2   3   1    14672.80    15598.64    210.52 o 
  -1   3   1     8652.96     9427.42    142.64 o 
   0   3   1    13535.29    14561.54    196.08 o 
   1   3   1     1576.54     1729.08     26.34 o 
   2   3   1     5668.22     6382.03    107.78 o 
   3   3   1     1206.07     1168.64     20.13 o 
   4   3   1     9265.79     9857.45    136.45 o 
   5   3   1      552.86      635.44     14.77 o 
   6   3   1     1370.83     1357.85     26.75 o 
   7   3   1     1712.39     1613.98     30.55 o 
   8   3   1       75.40       85.52      9.84 o 
   9   3   1     1018.00      945.34     26.88 o 
  10   3   1      162.00      200.23     17.50 o 
  11   3   1        5.92        1.52      9.75 o 
  12   3   1       26.41       35.29     26.32 o 
  13   3   1      309.66      312.18     28.28 o 
  14   3   1      421.83      402.55     37.39 o 
  15   3   1       23.97       45.26     18.55 o 
 -15   4   1       14.02       33.21     23.29 o 
 -14   4   1       94.65      116.74     23.34 o 
 -13   4   1      554.97      537.87     36.86 o 
 -12   4   1      516.41      560.73     35.23 o 
 -11   4   1      485.32      433.93     24.68 o 
 -10   4   1      216.41      227.64     18.16 o 
  -9   4   1       13.28        3.12      7.58 o 
  -8   4   1     1160.83     1232.13     30.14 o 
  -7   4   1     5895.58     6056.51     99.90 o 
  -6   4   1      824.56      855.80     28.49 o 
  -5   4   1     8738.86     8816.28    136.92 o 
  -4   4   1     2422.98     2516.01     43.74 o 
  -3   4   1     3117.53     3286.21     53.77 o 
  -2   4   1      939.07      977.99     16.98 o 
  -1   4   1    17065.10    18305.24    246.57 o 
   0   4   1     5773.37     6205.02     94.63 o 
   1   4   1     1228.64     1221.05     22.29 o 
   2   4   1     6212.24     6823.61     95.17 o 
   3   4   1     2356.64     2307.44     36.21 o 
   4   4   1     3094.70     3317.22     50.15 o 
   5   4   1     4830.64     4947.40     72.99 o 
   6   4   1     3086.40     3312.32     52.17 o 
   7   4   1      845.91      790.52     24.14 o 
   8   4   1       20.37       21.40      8.06 o 
   9   4   1      406.15      395.29     18.34 o 
  10   4   1      638.90      610.54     23.18 o 
  11   4   1      826.63      824.45     38.04 o 
  12   4   1       16.87       40.69     17.63 o 
  13   4   1      156.29      193.77     30.18 o 
  14   4   1       11.64        2.50     16.34 o 
 -15   5   1       70.90       77.34     21.67 o 
 -14   5   1        3.35       14.11     17.92 o 
 -13   5   1      137.67      113.05     22.55 o 
 -12   5   1       23.22       11.61     12.84 o 
 -11   5   1     1365.30     1276.89     41.17 o 
 -10   5   1       30.75       28.69     11.75 o 
  -9   5   1      625.78      603.04     21.86 o 
  -8   5   1      354.63      346.12     16.12 o 
  -7   5   1     7733.47     7792.61    154.11 o 
  -6   5   1     1441.55     1452.14     31.95 o 
  -5   5   1     1185.40     1227.36     29.37 o 
  -4   5   1      229.82      235.44     10.00 o 
  -3   5   1    21755.28    23187.03    312.63 o 
  -2   5   1     4408.77     4690.63     67.39 o 
  -1   5   1    15420.61    16430.53    222.58 o 
   0   5   1     5533.34     6061.61     85.92 o 
   1   5   1     9055.44     9171.60    126.89 o 
   2   5   1      319.50      300.84     12.34 o 
   3   5   1    21275.25    22748.44    307.35 o 
   4   5   1     3863.32     4499.25     66.31 o 
   5   5   1        2.26        5.36      5.54 o 
   6   5   1      161.85      178.10     11.27 o 
   7   5   1     4578.56     4420.89     76.82 o 
   8   5   1     1743.30     1552.77     43.45 o 
   9   5   1      548.59      488.77     27.72 o 
  10   5   1      127.16      120.24     13.45 o 
  11   5   1       52.20       66.63     14.79 o 
  12   5   1       15.12       15.62     13.31 o 
  13   5   1      747.44      686.29     40.36 o 
  14   5   1        0.96       25.06     21.29 o 
 -14   6   1        0.54      -14.50     21.12 o 
 -13   6   1       70.63       48.10     19.52 o 
 -12   6   1      345.80      318.77     25.26 o 
 -11   6   1      371.21      341.10     24.18 o 
 -10   6   1       10.64       -4.52     10.96 o 
  -9   6   1        2.61        4.56      9.51 o 
  -8   6   1     1968.13     1981.48     49.22 o 
  -7   6   1      880.51      919.46     28.33 o 
  -6   6   1    11964.94    11678.21    268.24 o 
  -5   6   1     5568.07     5763.44    104.38 o 
  -4   6   1     2536.68     2673.02     47.53 o 
  -3   6   1     1625.29     1751.47     29.30 o 
  -2   6   1      165.09      159.06      9.17 o 
  -1   6   1     5638.48     5851.78     83.85 o 
   0   6   1     7205.44     7362.29    104.05 o 
   1   6   1     4759.54     5020.64     73.04 o 
   2   6   1     2131.59     2191.20     35.61 o 
   3   6   1      632.42      662.29     15.19 o 
   4   6   1      307.29      329.58     10.47 o 
   5   6   1     2700.45     3166.86     56.66 o 
   6   6   1     2648.06     2353.04     75.37 o 
   7   6   1      149.05      160.17     11.89 o 
   8   6   1      239.94      212.06     14.05 o 
   9   6   1       64.55       66.70     15.98 o 
  10   6   1      242.67      236.84     20.02 o 
  11   6   1      118.92      134.57     18.37 o 
  12   6   1      282.43      301.17     24.74 o 
  13   6   1        5.78       18.34     18.74 o 
  14   6   1       65.84       97.43     27.93 o 
 -14   7   1      204.63      254.93     37.55 o 
 -13   7   1        1.72       -8.33     14.30 o 
 -12   7   1        1.68       -3.98     13.03 o 
 -11   7   1      194.94      178.73     19.67 o 
 -10   7   1      100.59      101.50     16.15 o 
  -9   7   1       76.39       67.67     14.01 o 
  -8   7   1      825.57      744.07     28.60 o 
  -7   7   1      269.47      236.53     17.06 o 
  -6   7   1      417.77      379.82     21.15 o 
  -5   7   1      143.23      180.55     13.60 o 
  -4   7   1     5929.63     5979.45     87.11 o 
  -3   7   1      719.05      714.30     16.37 o 
  -2   7   1    16485.51    16642.42    250.12 o 
  -1   7   1       33.06       30.87      5.01 o 
   0   7   1      589.66      625.43     15.34 o 
   1   7   1     1259.39     1260.64     24.65 o 
   2   7   1     3190.93     3100.33     48.76 o 
   3   7   1      801.22      785.70     17.85 o 
   4   7   1      217.15      217.63      9.46 o 
   5   7   1      307.32      304.01     13.88 o 
   6   7   1     2015.76     2086.33     42.49 o 
   7   7   1       46.04       49.88      9.13 o 
   8   7   1     1097.84     1143.28     35.44 o 
   9   7   1      272.84      271.41     23.85 o 
  10   7   1      700.07      719.38     31.71 o 
  11   7   1       48.46       30.87     15.47 o 
  12   7   1       90.47       96.10     17.88 o 
  13   7   1       38.43       54.02     16.71 o 
  14   7   1      153.69      171.09     32.67 o 
 -14   8   1       35.20       30.88     20.63 o 
 -13   8   1      120.30      157.31     21.63 o 
 -12   8   1      215.69      219.81     22.68 o 
 -11   8   1      226.47      262.61     22.82 o 
 -10   8   1      158.83      180.16     30.64 o 
  -9   8   1      148.23      140.16     17.85 o 
  -8   8   1     1088.50     1176.00     37.14 o 
  -7   8   1     2210.65     1995.81     49.97 o 
  -6   8   1     3926.30     3933.68     81.19 o 
  -5   8   1     4651.59     4491.23    142.50 o 
  -4   8   1     1280.27     1293.85     25.32 o 
  -3   8   1      723.39      658.63     16.32 o 
  -2   8   1     1028.72     1086.69     27.19 o 
  -1   8   1     1259.37     1169.03     26.35 o 
   0   8   1     1308.72     1249.83     24.85 o 
   1   8   1     3466.85     3394.29     53.70 o 
   2   8   1       52.80       51.56      6.50 o 
   3   8   1      443.86      465.02     25.07 o 
   4   8   1       66.33       77.84      8.79 o 
   5   8   1     3145.89     3139.78     63.96 o 
   6   8   1      798.10      911.18     25.49 o 
   7   8   1      833.10      862.97     30.47 o 
   8   8   1      252.25      238.87     21.98 o 
   9   8   1       22.85       20.39     11.95 o 
  10   8   1      322.95      350.56     25.08 o 
  11   8   1      565.92      593.79     37.51 o 
  12   8   1      125.28      102.91     18.28 o 
  13   8   1       12.45       27.79     17.84 o 
 -14   9   1       32.60       67.13     24.05 o 
 -13   9   1      262.31      280.59     39.60 o 
 -12   9   1        1.39        3.98     14.28 o 
 -11   9   1       13.18       19.47     13.95 o 
 -10   9   1        0.08      -16.32     12.10 o 
  -9   9   1     1977.13     1922.71     88.99 o 
  -8   9   1        6.37        8.51     10.90 o 
  -7   9   1     1156.27     1075.50     35.14 o 
  -6   9   1       81.18      119.76     14.31 o 
  -5   9   1     2828.08     2698.57     64.13 o 
  -4   9   1      114.76      137.98     13.72 o 
  -3   9   1     9098.20     8876.49    127.47 o 
  -2   9   1        5.13       -3.63      5.65 o 
  -1   9   1     1798.07     1683.10     31.78 o 
   0   9   1      440.13      465.66     16.98 o 
   1   9   1       33.40       29.74      6.36 o 
   2   9   1        1.63        4.80      5.71 o 
   3   9   1      842.08      787.51     19.63 o 
   4   9   1      605.66      641.46     22.03 o 
   5   9   1      228.20      253.30     14.12 o 
   6   9   1        8.95       24.61     10.83 o 
   7   9   1      384.08      391.26     26.12 o 
   8   9   1       37.17       30.16     12.58 o 
   9   9   1     1756.42     1835.14     52.17 o 
  10   9   1       28.66        4.63     15.95 o 
  11   9   1        1.37        1.81     13.82 o 
  12   9   1       10.75       11.12     16.03 o 
  13   9   1      148.66      195.00     28.71 o 
 -13  10   1        1.14        1.44     15.56 o 
 -12  10   1      251.60      269.30     25.34 o 
 -11  10   1      118.93       89.93     17.83 o 
 -10  10   1      228.15      240.15     22.47 o 
  -9  10   1      143.49      124.75     17.52 o 
  -8  10   1      978.20      951.41     35.25 o 
  -7  10   1      764.66      821.09     31.48 o 
  -6  10   1     3141.39     3189.80     71.72 o 
  -5  10   1      901.27      979.19     32.58 o 
  -4  10   1        2.98       18.92     10.03 o 
  -3  10   1      145.67      119.77     13.01 o 
  -2  10   1      242.84      202.99     11.51 o 
  -1  10   1     2032.88     1969.09     36.71 o 
   0  10   1      224.93      256.73     12.62 o 
   1  10   1     1533.47     1398.93     31.70 o 
   2  10   1      504.41      485.12     17.41 o 
   3  10   1        1.26        4.19      6.52 o 
   4  10   1      185.98      175.12     12.52 o 
   5  10   1     2413.41     2432.17     67.35 o 
   6  10   1      679.24      766.74     34.50 o 
   7  10   1      831.18      827.35     31.98 o 
   8  10   1      585.26      531.57     31.54 o 
   9  10   1      146.51      143.27     19.42 o 
  10  10   1      342.54      309.01     24.93 o 
  11  10   1      255.16      229.41     22.82 o 
  12  10   1      348.45      284.20     29.02 o 
  13  10   1        0.50      -12.48     18.97 o 
 -13  11   1       45.41       36.52     23.18 o 
 -12  11   1        3.00       21.05     15.07 o 
 -11  11   1       78.20       56.71     16.72 o 
 -10  11   1      466.95      507.04     45.49 o 
  -9  11   1       31.72       28.12     14.86 o 
  -8  11   1     1683.22     1538.42     47.94 o 
  -7  11   1      226.90      211.43     19.90 o 
  -6  11   1      667.13      621.92     28.98 o 
  -5  11   1       78.68       66.22     19.54 o 
  -4  11   1     3120.31     3068.23     68.92 o 
  -3  11   1       18.15        5.88      9.72 o 
  -2  11   1     5751.27     5602.02     95.76 o 
  -1  11   1       40.91       57.50      8.84 o 
   0  11   1        3.02        2.60      7.18 o 
   1  11   1      675.25      680.20     20.02 o 
   2  11   1      651.97      629.69     19.09 o 
   3  11   1      363.07      345.17     23.83 o 
   4  11   1       74.56       59.04     14.85 o 
   5  11   1        4.50        4.73     11.12 o 
   6  11   1      292.79      263.77     26.69 o 
   7  11   1        1.53        0.01     11.59 o 
   8  11   1     1998.46     2028.84     73.23 o 
   9  11   1       53.30       68.40     16.70 o 
  10  11   1      337.65      395.16     28.73 o 
  11  11   1        0.44       -5.26     15.93 o 
  12  11   1        5.42      -13.64     15.99 o 
 -12  12   1       97.53       98.60     23.03 o 
 -11  12   1       12.28        5.70     15.62 o 
 -10  12   1      156.74      174.22     22.23 o 
  -9  12   1        2.93       -0.12     15.14 o 
  -8  12   1      129.31      111.99     18.67 o 
  -7  12   1       75.62       91.92     17.18 o 
  -6  12   1      638.27      630.60     30.48 o 
  -5  12   1      495.32      487.43     26.75 o 
  -4  12   1     4437.74     4121.20     88.01 o 
  -3  12   1       81.97      104.25     16.22 o 
  -2  12   1        2.45       14.33      9.33 o 
  -1  12   1     3457.82     3246.91     62.01 o 
   0  12   1     4306.77     3971.56     65.39 o 
   1  12   1      841.03      774.61     22.17 o 
   2  12   1       46.42       23.22     10.62 o 
   3  12   1        0.56       -1.55     10.53 o 
   4  12   1      985.07      978.25     34.77 o 
   5  12   1      348.99      356.65     24.18 o 
   6  12   1       59.30       87.96     17.37 o 
   7  12   1      129.60      144.50     18.89 o 
   8  12   1        6.00       -4.23     13.48 o 
   9  12   1       44.34       55.11     17.68 o 
  10  12   1      345.08      397.53     33.86 o 
  11  12   1      236.37      214.62     26.87 o 
  12  12   1       64.57       46.00     34.52 o 
 -11  13   1       61.00       44.95     17.79 o 
 -10  13   1        1.04       -1.38     16.66 o 
  -9  13   1     1208.07     1164.70     55.26 o 
  -8  13   1      203.61      180.51     21.18 o 
  -7  13   1       97.98       93.72     18.02 o 
  -6  13   1       33.95       27.81     14.55 o 
  -5  13   1        6.71       15.49     13.29 o 
  -4  13   1     1673.81     1625.01     47.31 o 
  -3  13   1      495.81      482.57     28.75 o 
  -2  13   1      328.06      316.35     21.14 o 
  -1  13   1     1279.29     1248.53     54.60 o 
   0  13   1        0.41       -0.53      9.04 o 
   1  13   1      671.71      635.23     36.60 o 
   2  13   1       26.49       16.75     11.43 o 
   3  13   1      110.58       95.62     15.15 o 
   4  13   1       56.18       60.98     14.87 o 
   5  13   1      100.86      103.86     17.21 o 
   6  13   1       41.94       45.23     16.21 o 
   7  13   1      278.91      293.60     27.23 o 
   8  13   1        0.93       -7.35     15.04 o 
   9  13   1      841.02      874.18     41.15 o 
  10  13   1        1.56        8.11     18.67 o 
  11  13   1        0.68        7.09     19.59 o 
 -11  14   1      112.22      215.51     55.97 o 
 -10  14   1        2.80        7.39     28.29 o 
  -9  14   1        0.37      -16.16     15.86 o 
  -8  14   1        0.40       12.28     16.64 o 
  -7  14   1     1553.45     1581.35     51.92 o 
  -6  14   1        3.08       -5.44     15.59 o 
  -5  14   1      424.15      403.17     45.82 o 
  -4  14   1       19.16       14.62     14.23 o 
  -3  14   1      199.14      140.84     17.10 o 
  -2  14   1      552.89      521.54     26.64 o 
  -1  14   1      521.30      555.96     32.84 o 
   0  14   1      274.07      255.81     20.04 o 
   1  14   1      329.54      310.08     21.21 o 
   2  14   1       74.70       79.33     14.63 o 
   3  14   1      344.53      366.43     24.28 o 
   4  14   1      291.90      358.82     25.45 o 
   5  14   1     1035.85     1050.71     42.30 o 
   6  14   1        6.56       -3.19     15.43 o 
   7  14   1      235.11      262.50     25.60 o 
   8  14   1       28.02      -10.23     16.38 o 
   9  14   1      243.87      238.69     29.34 o 
  10  14   1        6.07       -4.15     41.32 o 
 -10  15   1       15.52       10.18     24.41 o 
  -9  15   1      135.73      164.99     23.52 o 
  -8  15   1      102.13      105.53     21.78 o 
  -7  15   1      314.77      366.52     29.88 o 
  -6  15   1      481.34      509.63     32.97 o 
  -5  15   1      270.06      233.82     27.17 o 
  -4  15   1      971.93      917.96     37.37 o 
  -3  15   1      150.06      171.22     19.75 o 
  -2  15   1      931.49      954.90     62.41 o 
  -1  15   1      205.54      199.93     23.13 o 
   0  15   1       22.15        8.48     12.43 o 
   1  15   1        8.93       17.67     15.33 o 
   2  15   1     1597.49     1471.80     80.05 o 
   3  15   1      469.61      520.05     29.25 o 
   4  15   1     2568.31     2446.99     72.27 o 
   5  15   1       41.72       17.56     15.95 o 
   6  15   1      173.03      127.21     21.28 o 
   7  15   1      172.87      198.65     26.72 o 
   8  15   1      544.71      620.24     92.30 o 
   9  15   1       15.89       38.56     25.70 o 
  -9  16   1       35.48       56.27     25.12 o 
  -8  16   1       19.74       22.91     18.25 o 
  -7  16   1        0.44      -20.12     16.46 o 
  -6  16   1     1033.79     1041.04     69.28 o 
  -5  16   1        0.80      -16.38     15.22 o 
  -4  16   1      227.63      217.06     23.22 o 
  -3  16   1       37.14       34.41     15.63 o 
  -2  16   1      639.74      642.50     50.52 o 
  -1  16   1       32.86       53.83     19.21 o 
   0  16   1      182.19      144.99     22.56 o 
   1  16   1        0.95       -2.72     16.40 o 
   2  16   1      360.47      371.20     41.70 o 
   3  16   1        0.07       20.59     18.57 o 
   4  16   1      410.26      432.91     29.38 o 
   5  16   1      463.64      516.99     32.94 o 
   6  16   1      129.61      135.47     22.34 o 
   7  16   1        3.90        4.24     20.86 o 
   8  16   1        5.28        6.05     22.23 o 
  -8  17   1       25.45       22.71     24.67 o 
  -7  17   1      163.38      154.95     24.44 o 
  -6  17   1      153.96      219.24     32.72 o 
  -5  17   1       72.90       75.79     26.40 o 
  -4  17   1      143.12      151.66     33.29 o 
  -3  17   1      988.85      995.81     47.57 o 
  -2  17   1      255.57      256.38     28.79 o 
  -1  17   1       29.21       59.52     20.41 o 
   0  17   1      115.75       97.67     29.04 o 
   1  17   1       23.53       14.70     18.81 o 
   2  17   1      143.75      149.29     25.29 o 
   3  17   1      471.68      558.74     51.92 o 
   4  17   1        6.04        7.46     21.05 o 
   5  17   1        1.36       -3.08     32.15 o 
   6  17   1        8.41        3.12     24.64 o 
   7  17   1        5.62        0.35     30.42 o 
  -6  18   1       10.99       31.09     18.99 o 
  -5  18   1      268.03      239.03     31.26 o 
  -4  18   1        2.39       -4.02     20.43 o 
  -3  18   1       34.47       36.66     22.97 o 
  -2  18   1       71.48      102.73     24.27 o 
  -1  18   1      655.77      744.62     54.64 o 
   0  18   1       16.04       42.93     27.16 o 
   1  18   1      499.51      568.39     49.46 o 
   2  18   1        6.13        4.04     19.85 o 
   3  18   1        0.70        6.10     21.41 o 
   4  18   1        6.18      -34.68     24.39 o 
   5  18   1      217.02      231.17     32.03 o 
   6  18   1        0.30       22.28     37.54 o 
  -4  19   1       58.71       53.16     27.50 o 
  -3  19   1      198.51      288.68     33.02 o 
  -2  19   1      142.36      128.26     33.48 o 
  -1  19   1       49.79       38.56     29.69 o 
   0  19   1       44.66       96.92     31.94 o 
   1  19   1      171.82      215.48     43.36 o 
   2  19   1       20.30       67.12     32.33 o 
   3  19   1      126.32      142.75     27.70 o 
   4  19   1       30.48       21.08     26.24 o 
 -14   0   2      159.00      118.67     37.24 o 
 -12   0   2       62.61       66.73     21.11 o 
 -10   0   2     2686.09     2459.27     84.15 o 
  -8   0   2     1200.49     1193.09     36.00 o 
  -6   0   2      476.30      366.62     30.83 o 
  -4   0   2    32327.62    33606.27    635.70 o 
  -2   0   2     1720.76     1913.29     39.88 o 
   0   0   2    41606.80    40016.07    758.16 o 
   2   0   2    34129.69    35410.81    667.54 o 
   4   0   2      648.54      533.95     27.96 o 
   6   0   2    19692.56    20013.54    386.44 o 
   8   0   2     1735.55     1707.99     46.93 o 
  10   0   2     2026.66     1958.47     70.59 o 
  12   0   2       57.28       66.31     20.65 o 
  14   0   2       13.29       15.18     21.11 o 
 -15   1   2      163.04      169.35     42.76 o 
 -14   1   2      285.55      266.95     28.21 o 
 -13   1   2      338.93      375.68     25.73 o 
 -12   1   2      132.47      135.98     20.10 o 
 -11   1   2     2122.28     2192.62     61.31 o 
 -10   1   2     1918.95     1865.89     64.23 o 
  -9   1   2     4483.97     4263.19     75.45 o 
  -8   1   2     7150.52     7436.95    118.54 o 
  -7   1   2      802.74      775.38     18.36 o 
  -6   1   2     4356.77     4748.19     70.41 o 
  -5   1   2     5803.77     6193.05     88.21 o 
  -4   1   2      146.31      123.05      5.51 o 
  -3   1   2       53.05       57.88      4.97 o 
  -2   1   2      584.05      692.82     11.96 o 
  -1   1   2       97.56       57.53      4.44 o 
   0   1   2     2703.19     2964.23     45.59 o 
   1   1   2        6.75       18.62      3.98 o 
   2   1   2     4166.67     4380.32     61.63 o 
   3   1   2     3399.63     3345.04     49.05 o 
   4   1   2     6223.49     6315.58     89.52 o 
   5   1   2        0.70        6.29      4.24 o 
   6   1   2      283.10      248.40     11.64 o 
   7   1   2     2326.67     2388.01     47.68 o 
   8   1   2      880.33      867.13     23.72 o 
   9   1   2     3437.24     3342.58     62.67 o 
  10   1   2       60.92       50.92     11.01 o 
  11   1   2        6.58       -0.80     10.56 o 
  12   1   2       22.14       16.58     12.68 o 
  13   1   2      182.85      180.10     24.40 o 
  14   1   2      308.07      303.09     24.97 o 
 -15   2   2        0.42        8.74     22.55 o 
 -14   2   2      231.24      271.44     34.84 o 
 -13   2   2     1313.54     1254.65     50.68 o 
 -12   2   2       16.72       13.16     12.63 o 
 -11   2   2     3047.46     2976.92     68.22 o 
 -10   2   2      763.81      733.79     29.40 o 
  -9   2   2       13.57       13.60      8.30 o 
  -8   2   2        0.26        9.38      5.83 o 
  -7   2   2     4483.14     4280.11     65.43 o 
  -6   2   2     1467.38     1698.01     29.71 o 
  -5   2   2     1706.57     1628.37     27.52 o 
  -4   2   2     1117.79     1040.93     18.50 o 
  -3   2   2     5760.45     6188.40     86.09 o 
  -2   2   2    10599.80    11042.41    149.98 o 
  -1   2   2     1102.59     1047.47     17.91 o 
   0   2   2     4627.10     5206.26     78.67 o 
   1   2   2    16249.11    17308.99    232.57 o 
   2   2   2      697.54      710.06     13.29 o 
   3   2   2     1344.12     1250.93     21.44 o 
   4   2   2      811.14      868.83     17.40 o 
   5   2   2      832.07      640.09     17.32 o 
   6   2   2     1540.71     1590.69     29.37 o 
   7   2   2     5148.59     4737.66     72.58 o 
   8   2   2       56.59       64.46      9.55 o 
   9   2   2      425.31      415.59     18.53 o 
  10   2   2        4.92        1.47     11.13 o 
  11   2   2      181.36      179.89     17.68 o 
  12   2   2      229.72      233.97     20.92 o 
  13   2   2       56.27       56.16     16.18 o 
  14   2   2       25.08       14.55     16.75 o 
 -15   3   2      108.92      131.84     28.91 o 
 -14   3   2      111.36       97.24     22.37 o 
 -13   3   2       56.25       52.11     19.04 o 
 -12   3   2       74.19      101.80     19.93 o 
 -11   3   2        2.81       15.24     11.47 o 
 -10   3   2     3649.58     3401.45     65.04 o 
  -9   3   2     2810.04     2688.84     62.23 o 
  -8   3   2     2429.70     2338.02     46.12 o 
  -7   3   2    10500.22    10198.73    143.91 o 
  -6   3   2     1109.75     1104.07     21.65 o 
  -5   3   2      707.91      741.64     15.35 o 
  -4   3   2     1720.83     1581.23     34.59 o 
  -3   3   2     4237.62     4085.09     58.57 o 
  -2   3   2     6105.42     6029.24     92.19 o 
  -1   3   2     3261.16     3696.78     52.44 o 
   0   3   2    22371.63    23763.13    318.23 o 
   1   3   2     5909.01     6413.46     88.92 o 
   2   3   2     7563.78     8424.52    116.05 o 
   3   3   2    23457.38    24261.09    326.36 o 
   4   3   2      163.46      201.62      9.60 o 
   5   3   2       32.54       26.63      5.12 o 
   6   3   2      522.47      501.47     14.32 o 
   7   3   2     1431.13     1480.84     28.91 o 
   8   3   2     1840.97     1810.89     43.16 o 
   9   3   2       44.82       33.86      9.30 o 
  10   3   2      129.32      123.79     13.34 o 
  11   3   2      109.59      118.50     19.02 o 
  12   3   2      427.77      404.90     25.30 o 
  13   3   2      378.23      322.22     28.92 o 
  14   3   2       42.35       40.15     23.28 o 
 -15   4   2        1.84        8.30     19.24 o 
 -14   4   2       18.07       25.72     18.09 o 
 -13   4   2     1014.11     1119.77     49.00 o 
 -12   4   2      978.24      910.07     34.70 o 
 -11   4   2       15.23       15.54     11.53 o 
 -10   4   2      692.92      639.50     26.66 o 
  -9   4   2      312.94      315.68     16.24 o 
  -8   4   2      569.74      543.24     18.98 o 
  -7   4   2      106.80      142.64     10.66 o 
  -6   4   2    14013.70    14401.19    219.29 o 
  -5   4   2      464.88      381.24     23.52 o 
  -4   4   2    12951.78    14041.92    210.95 o 
  -3   4   2      927.88      971.01     19.88 o 
  -2   4   2     5053.36     5543.61     86.15 o 
  -1   4   2      477.11      480.07     10.53 o 
   0   4   2     2547.85     3101.85     45.94 o 
   1   4   2     7575.09     8102.39    122.75 o 
   2   4   2      527.45      641.17     13.41 o 
   3   4   2      632.03      556.63     13.93 o 
   4   4   2    15650.09    16696.98    227.83 o 
   5   4   2      772.83      920.76     19.42 o 
   6   4   2     1382.46     1123.62     25.29 o 
   7   4   2       18.23       16.38      7.58 o 
   8   4   2     1227.52     1217.97     34.74 o 
   9   4   2      177.00      173.24     13.80 o 
  10   4   2      336.06      370.97     21.42 o 
  11   4   2       48.99       57.25     13.73 o 
  12   4   2      255.22      288.37     39.54 o 
  13   4   2       16.58       25.19     17.20 o 
  14   4   2        1.42       13.81     40.98 o 
 -15   5   2      115.36      138.18     33.48 o 
 -14   5   2       73.14       46.94     20.90 o 
 -13   5   2        1.46       19.47     22.72 o 
 -12   5   2      832.36      752.47     33.31 o 
 -11   5   2       68.88       70.14     14.48 o 
 -10   5   2      814.94      841.04     36.90 o 
  -9   5   2      108.28      107.27     13.54 o 
  -8   5   2     2446.98     2390.14     47.52 o 
  -7   5   2       28.85       25.30      8.01 o 
  -6   5   2      512.46      509.11     20.59 o 
  -5   5   2       12.88       19.82      5.20 o 
  -4   5   2    14184.39    15296.34    208.83 o 
  -3   5   2     2592.59     2675.32     40.86 o 
  -2   5   2     3062.17     2882.48     43.36 o 
  -1   5   2      120.97      126.66      5.97 o 
   0   5   2      249.08      198.82      7.56 o 
   1   5   2     1319.15     1246.14     22.31 o 
   2   5   2     4399.99     4332.84     63.49 o 
   3   5   2     1837.85     1739.20     29.58 o 
   4   5   2     3668.74     3682.03     56.15 o 
   5   5   2     1181.03     1130.06     22.56 o 
   6   5   2        5.18        1.69      6.43 o 
   7   5   2      292.99      285.88     14.73 o 
   8   5   2       17.05       14.89      8.36 o 
   9   5   2      215.39      203.00     14.57 o 
  10   5   2     1288.17     1269.66     34.57 o 
  11   5   2      231.01      200.47     23.37 o 
  12   5   2        7.72       -2.66     12.97 o 
  13   5   2        2.21       19.57     21.51 o 
  14   5   2      293.01      228.88     34.28 o 
 -15   6   2       21.91       16.23     26.32 o 
 -14   6   2       20.15        8.46     19.73 o 
 -13   6   2      347.39      329.20     26.02 o 
 -12   6   2      681.88      677.80     32.61 o 
 -11   6   2      861.60      853.39     34.07 o 
 -10   6   2     1147.29     1047.70     35.84 o 
  -9   6   2        2.61       -7.78      8.89 o 
  -8   6   2      423.23      401.60     21.44 o 
  -7   6   2     3412.42     3348.37     73.57 o 
  -6   6   2     2781.20     2993.81     72.76 o 
  -5   6   2    19325.21    20716.90    310.55 o 
  -4   6   2     3723.16     3784.27     56.87 o 
  -3   6   2      487.07      475.05     11.56 o 
  -2   6   2      353.67      342.52     16.92 o 
  -1   6   2     1902.86     1897.54     31.59 o 
   0   6   2       81.62      132.72      7.06 o 
   1   6   2      892.38      822.92     17.40 o 
   2   6   2      275.51      300.59     10.11 o 
   3   6   2     3095.10     3189.73     49.74 o 
   4   6   2       82.01       69.18      6.24 o 
   5   6   2     4203.28     4018.35     61.94 o 
   6   6   2      219.89      219.39     21.35 o 
   7   6   2      200.77      211.37     13.37 o 
   8   6   2      143.84      162.33     13.15 o 
   9   6   2        0.80       -2.32      8.85 o 
  10   6   2      339.93      355.79     23.72 o 
  11   6   2     1076.07     1049.74     43.68 o 
  12   6   2       41.53       42.58     20.79 o 
  13   6   2      271.55      201.68     31.42 o 
  14   6   2       30.39       59.59     26.07 o 
 -14   7   2        7.06       32.22     19.49 o 
 -13   7   2      313.21      291.66     36.91 o 
 -12   7   2      158.78      134.53     18.64 o 
 -11   7   2       20.70       23.90     13.12 o 
 -10   7   2      569.81      493.34     29.74 o 
  -9   7   2     3022.84     3011.10     69.49 o 
  -8   7   2      268.05      231.63     18.30 o 
  -7   7   2     1077.87     1120.30     34.02 o 
  -6   7   2      129.12      133.90     13.04 o 
  -5   7   2     1243.96     1122.92     25.59 o 
  -4   7   2      562.12      554.19     15.71 o 
  -3   7   2     6892.54     7237.37    103.30 o 
  -2   7   2     2201.67     2224.41     36.63 o 
  -1   7   2      272.43      329.08     11.00 o 
   0   7   2     2266.89     2387.86     39.37 o 
   1   7   2       53.61       41.69      5.58 o 
   2   7   2     3662.56     3867.86     59.50 o 
   3   7   2     8626.55     8918.67    126.75 o 
   4   7   2      157.39      198.52      9.28 o 
   5   7   2     1267.04     1280.60     40.47 o 
   6   7   2      241.30      279.73     18.86 o 
   7   7   2      746.24      815.61     29.50 o 
   8   7   2      562.34      549.32     21.42 o 
   9   7   2     1179.94     1205.76     38.65 o 
  10   7   2       82.68      102.36     18.60 o 
  11   7   2      420.07      387.55     34.05 o 
  12   7   2      107.41       89.25     27.02 o 
  13   7   2      284.68      221.29     26.82 o 
  14   7   2        1.77        4.38     27.19 o 
 -14   8   2       93.08      110.96     19.78 o 
 -13   8   2       34.23       59.62     17.87 o 
 -12   8   2      606.54      599.23     33.00 o 
 -11   8   2      879.09      796.39     44.12 o 
 -10   8   2      125.39      125.89     16.91 o 
  -9   8   2        6.53       -3.07     10.83 o 
  -8   8   2      252.83      259.35     19.61 o 
  -7   8   2     1733.44     1794.34     47.06 o 
  -6   8   2     2504.43     2371.32     54.99 o 
  -5   8   2      361.01      271.35     24.82 o 
  -4   8   2      238.23      218.56      9.27 o 
  -3   8   2     3010.27     3230.84     51.15 o 
  -2   8   2     1848.97     2038.07     35.41 o 
  -1   8   2     2262.74     2102.40     36.34 o 
   0   8   2     1270.66     1592.53     29.60 o 
   1   8   2       98.97       91.86      7.76 o 
   2   8   2       80.85      120.08     15.10 o 
   3   8   2      779.48      793.39     24.59 o 
   4   8   2     1757.30     1662.45     31.31 o 
   5   8   2      524.26      534.52     20.65 o 
   6   8   2     6291.02     6385.83    119.26 o 
   7   8   2      385.68      412.88     22.24 o 
   8   8   2       19.27       17.58     11.17 o 
   9   8   2      319.35      332.48     23.09 o 
  10   8   2      246.14      292.27     26.57 o 
  11   8   2       17.52       -0.30     17.36 o 
  12   8   2      215.04      197.92     25.21 o 
  13   8   2        0.87       -9.26     16.15 o 
 -14   9   2      340.15      389.90     43.25 o 
 -13   9   2       87.19       93.31     27.45 o 
 -12   9   2       14.13       16.77     14.97 o 
 -11   9   2        4.25       15.55     13.94 o 
 -10   9   2     1077.18     1073.54     39.82 o 
  -9   9   2       39.07       27.86     13.13 o 
  -8   9   2     2244.25     2260.49     64.31 o 
  -7   9   2      221.66      218.45     18.01 o 
  -6   9   2        5.58       37.14     10.80 o 
  -5   9   2      652.09      667.07     37.24 o 
  -4   9   2      997.31      885.66     23.66 o 
  -3   9   2       82.69       68.38      9.89 o 
  -2   9   2     4460.12     4577.64     70.42 o 
  -1   9   2     1617.59     1738.97     39.56 o 
   0   9   2      777.84      834.57     20.39 o 
   1   9   2     2084.35     2127.77     38.12 o 
   2   9   2     3730.97     3522.74     57.04 o 
   3   9   2      232.84      230.86     11.25 o 
   4   9   2     1216.58     1189.72     36.70 o 
   5   9   2       98.23      105.27     10.89 o 
   6   9   2      607.48      576.50     25.63 o 
   7   9   2        4.40        5.09     10.69 o 
   8   9   2     2873.67     2653.96     64.40 o 
   9   9   2       18.32       13.30     14.52 o 
  10   9   2      176.69      190.95     29.81 o 
  11   9   2        4.74       -6.77     14.01 o 
  12   9   2       33.29       30.54     18.36 o 
  13   9   2       12.32      -23.46     17.59 o 
 -13  10   2      125.04      115.13     19.91 o 
 -12  10   2      179.17      224.61     32.76 o 
 -11  10   2      189.45      203.81     22.28 o 
 -10  10   2       52.33       38.52     15.37 o 
  -9  10   2        0.88        0.51     12.41 o 
  -8  10   2      359.11      368.98     24.41 o 
  -7  10   2      988.12      962.47     36.40 o 
  -6  10   2      884.50      831.53     40.22 o 
  -5  10   2      945.96      890.66     31.03 o 
  -4  10   2     1135.28     1110.07     41.29 o 
  -3  10   2      549.82      563.66     27.21 o 
  -2  10   2      122.84      109.33     12.11 o 
  -1  10   2     1361.50     1315.03     27.92 o 
   0  10   2     4934.82     5030.24    112.62 o 
   1  10   2     1133.71     1185.97     26.16 o 
   2  10   2       33.46       30.71     11.83 o 
   3  10   2       14.87        9.64      7.45 o 
   4  10   2      775.91      811.95     24.47 o 
   5  10   2     3701.46     3684.26    118.53 o 
   6  10   2     2694.60     2590.78     62.01 o 
   7  10   2      259.93      245.14     20.24 o 
   8  10   2      525.01      459.64     30.60 o 
   9  10   2      125.80       94.17     19.81 o 
  10  10   2      420.84      406.85     33.95 o 
  11  10   2       91.06      109.34     22.48 o 
  12  10   2       14.72       37.60     17.45 o 
 -13  11   2       58.07       91.70     25.07 o 
 -12  11   2       21.82       16.98     15.86 o 
 -11  11   2      128.97      102.05     19.27 o 
 -10  11   2        4.81       13.67     14.52 o 
  -9  11   2     2826.30     2658.36     68.52 o 
  -8  11   2      158.22      153.60     18.47 o 
  -7  11   2      700.36      693.65     54.57 o 
  -6  11   2      901.25      792.72     35.74 o 
  -5  11   2       36.14       11.60     11.50 o 
  -4  11   2       20.05       25.81     12.09 o 
  -3  11   2     1362.86     1292.04     32.17 o 
  -2  11   2       93.47       91.50     14.49 o 
  -1  11   2      718.94      678.26     25.80 o 
   0  11   2      855.83      866.79     22.61 o 
   1  11   2     1912.94     1822.40     35.88 o 
   2  11   2       30.44       41.94      8.39 o 
   3  11   2      201.73      205.78     15.30 o 
   4  11   2      353.07      385.33     37.60 o 
   5  11   2      454.53      411.30     23.85 o 
   6  11   2      638.19      564.64     32.35 o 
   7  11   2     1390.10     1464.74     79.33 o 
   8  11   2       29.93       37.07     16.93 o 
   9  11   2     1402.38     1469.02     97.27 o 
  10  11   2        1.11       -4.33     15.75 o 
  11  11   2        0.96      -11.08     25.12 o 
  12  11   2        0.21       -4.37     25.38 o 
 -12  12   2       96.19      119.17     20.08 o 
 -11  12   2      196.73      200.59     23.21 o 
 -10  12   2       17.87        2.74     14.96 o 
  -9  12   2        4.80        9.22     19.66 o 
  -8  12   2      925.44      931.27     37.74 o 
  -7  12   2      309.77      272.17     36.20 o 
  -6  12   2      121.77      121.25     17.37 o 
  -5  12   2     2005.61     1821.11     57.28 o 
  -4  12   2      127.30      176.81     23.52 o 
  -3  12   2        1.65       -8.37     12.28 o 
  -2  12   2      984.10      951.10     28.34 o 
  -1  12   2      606.45      580.01     21.99 o 
   0  12   2      560.42      555.20     21.04 o 
   1  12   2      245.45      259.48     15.36 o 
   2  12   2        1.54        5.86      7.67 o 
   3  12   2       78.17       65.16     12.68 o 
   4  12   2       32.02       65.60     13.82 o 
   5  12   2       49.40       24.55     14.69 o 
   6  12   2      651.99      686.06     35.72 o 
   7  12   2      412.95      402.04     38.67 o 
   8  12   2       99.76       95.58     17.58 o 
   9  12   2       43.63       34.76     19.60 o 
  10  12   2       69.09       41.29     18.82 o 
  11  12   2      124.51      152.12     25.82 o 
 -12  13   2       13.50       17.30     38.98 o 
 -11  13   2      109.88      119.60     21.31 o 
 -10  13   2      564.05      528.84     33.85 o 
  -9  13   2       33.36       46.11     17.53 o 
  -8  13   2     2241.33     2209.63     62.47 o 
  -7  13   2       90.42       95.64     18.81 o 
  -6  13   2      739.75      746.79     33.99 o 
  -5  13   2      515.32      477.04     27.77 o 
  -4  13   2      842.36      873.48     33.72 o 
  -3  13   2      489.69      513.95     26.38 o 
  -2  13   2     1440.66     1380.09     35.72 o 
  -1  13   2      599.54      600.82     22.67 o 
   0  13   2        9.42       -4.08     10.36 o 
   1  13   2       20.25       25.83      9.15 o 
   2  13   2     1356.64     1394.01     81.19 o 
   3  13   2        2.32        7.34     13.00 o 
   4  13   2      127.89      143.05     33.48 o 
   5  13   2        8.23        3.48     13.49 o 
   6  13   2       21.43        0.84     13.73 o 
   7  13   2       33.42       34.55     16.40 o 
   8  13   2     1037.93     1020.04     92.97 o 
   9  13   2       21.89      -10.91     17.57 o 
  10  13   2        1.71       20.53     17.97 o 
  11  13   2        0.03      -30.74     29.84 o 
 -11  14   2      134.00      248.19     38.17 o 
 -10  14   2       71.80       66.58     20.01 o 
  -9  14   2       16.72       22.44     17.42 o 
  -8  14   2      112.53       93.73     19.96 o 
  -7  14   2        1.73      -12.67     15.66 o 
  -6  14   2      878.46      799.13     52.35 o 
  -5  14   2      131.96      125.70     19.03 o 
  -4  14   2     1795.97     1559.04     47.82 o 
  -3  14   2      169.09      175.11     19.14 o 
  -2  14   2      126.69      116.31     16.50 o 
  -1  14   2      255.15      225.96     16.62 o 
   0  14   2      593.70      579.46     25.04 o 
   1  14   2      391.57      347.34     22.03 o 
   2  14   2        6.43       18.12     12.63 o 
   3  14   2      207.80      179.79     19.44 o 
   4  14   2     2387.34     2396.39     62.74 o 
   5  14   2       14.18       27.05     16.17 o 
   6  14   2      499.79      512.01     31.06 o 
   7  14   2       49.28       19.66     19.74 o 
   8  14   2       30.48       34.72     19.94 o 
   9  14   2       38.74       45.89     22.82 o 
  10  14   2      123.31      166.59     26.87 o 
 -10  15   2        3.22       -8.69     17.04 o 
  -9  15   2       83.26      135.17     23.27 o 
  -8  15   2       64.20       24.76     27.68 o 
  -7  15   2        1.61       20.33     17.79 o 
  -6  15   2      316.52      298.47     31.75 o 
  -5  15   2      128.15      113.84     19.43 o 
  -4  15   2      112.90      139.05     22.99 o 
  -3  15   2      183.99      224.40     21.42 o 
  -2  15   2       90.09      123.68     17.87 o 
  -1  15   2      135.27      120.48     16.37 o 
   0  15   2       53.92       68.57     15.03 o 
   1  15   2      112.37      152.88     23.11 o 
   2  15   2      134.52      147.28     23.58 o 
   3  15   2     2177.96     2201.73     59.45 o 
   4  15   2      409.24      376.81     33.46 o 
   5  15   2        2.73       -6.60     14.21 o 
   6  15   2        0.46       -2.35     19.67 o 
   7  15   2       35.47       25.43     20.24 o 
   8  15   2        2.53       35.29     21.87 o 
   9  15   2      262.82      319.27     33.39 o 
  -9  16   2       58.59       53.49     20.87 o 
  -8  16   2       84.69       83.61     21.86 o 
  -7  16   2      260.93      232.10     26.14 o 
  -6  16   2      102.74      116.78     31.26 o 
  -5  16   2      879.77      997.30     59.48 o 
  -4  16   2        2.77       -3.49     13.79 o 
  -3  16   2      212.94      252.33     23.23 o 
  -2  16   2      625.40      581.28     36.67 o 
  -1  16   2      130.89      105.50     21.07 o 
   0  16   2       34.39       21.84     17.17 o 
   1  16   2      397.40      404.01     31.37 o 
   2  16   2        1.00       -5.54     17.12 o 
   3  16   2       31.10       48.56     21.50 o 
   4  16   2      634.77      671.53     42.44 o 
   5  16   2      561.61      634.62     35.51 o 
   6  16   2       71.60       33.69     38.71 o 
   7  16   2       53.54       37.12     26.50 o 
   8  16   2      101.67       77.99     24.58 o 
  -8  17   2      399.02      409.30     38.66 o 
  -7  17   2      268.54      244.27     27.52 o 
  -6  17   2        0.73      -15.74     23.65 o 
  -5  17   2        0.40       -3.19     15.79 o 
  -4  17   2      582.72      490.95     31.83 o 
  -3  17   2      149.80      125.72     25.04 o 
  -2  17   2       56.84       63.81     35.06 o 
  -1  17   2        1.57       19.70     22.79 o 
   0  17   2        0.83       32.86     25.77 o 
   1  17   2       12.79       25.09     18.32 o 
   2  17   2      471.29      495.62     61.13 o 
   3  17   2      282.49      295.55     31.66 o 
   4  17   2      297.25      319.54     33.15 o 
   5  17   2        1.51       18.78     42.64 o 
   6  17   2       34.68       30.83     22.32 o 
   7  17   2       58.25       18.38     28.74 o 
  -6  18   2      187.10      232.62     26.88 o 
  -5  18   2        4.66       10.53     17.39 o 
  -4  18   2       88.84      110.71     27.07 o 
  -3  18   2       22.14       10.76     21.40 o 
  -2  18   2      236.06      204.67     27.96 o 
  -1  18   2      126.74      146.00     31.50 o 
   0  18   2      252.92      280.49     38.69 o 
   1  18   2        5.14      -15.92     59.45 o 
   2  18   2       82.61      107.58     29.14 o 
   3  18   2        5.98        5.30     24.70 o 
   4  18   2      235.47      341.15     45.32 o 
   5  18   2        2.59       21.26     29.40 o 
  -4  19   2       21.23        3.11     22.33 o 
  -3  19   2      153.62      169.67     27.74 o 
  -2  19   2      165.04      244.08     72.25 o 
  -1  19   2       74.71       89.44     33.88 o 
   0  19   2       84.91       81.32     30.64 o 
   1  19   2      332.21      446.47     45.89 o 
   2  19   2      155.94      150.24     26.43 o 
   3  19   2      170.95      262.04     42.07 o 
   4  19   2        0.82       -8.23     36.94 o 
 -15   0   3       53.14       72.67     36.03 o 
 -13   0   3     1480.57     1582.14     68.70 o 
 -11   0   3     4302.25     4420.12    129.91 o 
  -9   0   3       19.55       10.44     10.04 o 
  -7   0   3      624.22      629.91     23.31 o 
  -5   0   3      419.42      480.49     19.61 o 
  -3   0   3    11957.85    12655.40    242.89 o 
  -1   0   3     6176.08     6274.02    121.52 o 
   1   0   3    15052.51    15960.53    303.45 o 
   3   0   3      747.84      687.62     20.21 o 
   5   0   3      106.72       66.92      9.63 o 
   7   0   3     7495.32     7352.59    152.31 o 
   9   0   3       37.17       32.33     11.90 o 
  11   0   3      483.79      440.01     34.71 o 
  13   0   3      208.36      200.10     30.23 o 
 -15   1   3      108.48      129.62     31.24 o 
 -14   1   3      269.02      233.44     33.58 o 
 -13   1   3      204.34      196.46     29.31 o 
 -12   1   3        4.55       17.31     13.15 o 
 -11   1   3      213.78      206.24     18.59 o 
 -10   1   3     1470.61     1483.26     45.68 o 
  -9   1   3     4228.54     4158.95     72.15 o 
  -8   1   3     2680.41     2550.85     43.68 o 
  -7   1   3     1497.70     1491.68     28.08 o 
  -6   1   3     1730.59     1956.64     33.27 o 
  -5   1   3      456.28      534.72     12.89 o 
  -4   1   3       14.20       10.17      3.21 o 
  -3   1   3     4213.96     4186.17     59.61 o 
  -2   1   3      278.93      336.62      7.59 o 
  -1   1   3     4677.76     4874.00     67.45 o 
   0   1   3     4863.93     5326.51     90.38 o 
   1   1   3     5853.18     6508.21     89.68 o 
   2   1   3    22737.71    24183.92    397.24 o 
   3   1   3     9754.17    10150.48    153.22 o 
   4   1   3       43.73       39.82      5.44 o 
   5   1   3     1823.13     1883.17     35.79 o 
   6   1   3      532.56      607.34     21.87 o 
   7   1   3      703.43      773.87     27.83 o 
   8   1   3     1048.48      966.20     23.65 o 
   9   1   3        5.02        1.96      8.46 o 
  10   1   3       46.19       28.82     11.57 o 
  11   1   3        4.11        0.32     11.05 o 
  12   1   3      132.50      111.60     16.50 o 
  13   1   3      538.53      569.85     30.51 o 
  14   1   3      124.10      123.85     28.99 o 
 -15   2   3       57.37       55.87     20.53 o 
 -14   2   3      242.74      191.04     30.89 o 
 -13   2   3      154.27      159.77     23.57 o 
 -12   2   3     2111.74     2049.61     64.60 o 
 -11   2   3     1568.36     1627.59     39.78 o 
 -10   2   3      929.43      905.38     27.20 o 
  -9   2   3      841.24      855.54     24.80 o 
  -8   2   3      452.08      478.93     23.23 o 
  -7   2   3     1240.58     1341.56     26.31 o 
  -6   2   3     4506.42     4586.10     68.31 o 
  -5   2   3       27.72       44.24      7.03 o 
  -4   2   3     7901.18     8697.60    120.62 o 
  -3   2   3      197.68      195.47      7.00 o 
  -2   2   3     4117.24     4334.10     61.10 o 
  -1   2   3      584.45      496.26     13.82 o 
   0   2   3    74598.49    72760.96    966.87 o 
   1   2   3    29694.85    29802.16    398.44 o 
   2   2   3      306.60      393.24     15.41 o 
   3   2   3      270.96      253.59      8.32 o 
   4   2   3      354.14      265.84     12.81 o 
   5   2   3     1143.18     1202.88     23.55 o 
   6   2   3      692.66      617.66     18.28 o 
   7   2   3       28.33       22.20      6.81 o 
   8   2   3        5.64        1.46      8.71 o 
   9   2   3       13.31       17.00      9.09 o 
  10   2   3      594.24      671.27     24.34 o 
  11   2   3        2.25        5.01     10.90 o 
  12   2   3       54.51       87.42     15.87 o 
  13   2   3       95.98      106.91     21.00 o 
  14   2   3        9.89       79.04     25.70 o 
 -15   3   3      203.47      200.92     50.01 o 
 -14   3   3      449.47      492.44     36.85 o 
 -13   3   3       95.97       84.31     20.91 o 
 -12   3   3       92.89       64.39     19.26 o 
 -11   3   3     1146.26     1185.57     38.06 o 
 -10   3   3     2119.19     2057.44     49.62 o 
  -9   3   3       20.94       33.15     12.73 o 
  -8   3   3     1624.58     1622.24     53.02 o 
  -7   3   3      287.99      311.17     13.01 o 
  -6   3   3     1002.72     1082.86     21.36 o 
  -5   3   3      746.48      781.01     16.10 o 
  -4   3   3     2595.33     2547.96     39.07 o 
  -3   3   3      780.75      798.56     17.16 o 
  -2   3   3    20561.97    22052.40    296.61 o 
  -1   3   3    18646.41    19533.40    262.31 o 
   0   3   3      902.90      944.09     16.75 o 
   1   3   3       41.19       45.96      8.57 o 
   2   3   3    18472.50    19466.33    262.78 o 
   3   3   3      573.64      557.78     17.77 o 
   4   3   3     9647.97    10114.51    140.87 o 
   5   3   3     2440.64     2573.86     46.13 o 
   6   3   3       34.27       49.97      6.61 o 
   7   3   3      194.21      201.00     11.72 o 
   8   3   3       39.24       44.88      9.07 o 
   9   3   3       16.35        6.10      8.80 o 
  10   3   3      283.93      305.27     20.55 o 
  11   3   3        9.07       11.67     10.11 o 
  12   3   3      247.77      267.37     25.52 o 
  13   3   3        1.62        8.66     16.91 o 
  14   3   3      341.58      352.89     96.84 o 
 -15   4   3        2.64      -22.58     17.68 o 
 -14   4   3       14.72        5.73     21.45 o 
 -13   4   3      276.71      307.46     40.86 o 
 -12   4   3        6.70       28.42     12.85 o 
 -11   4   3     2225.29     2249.36     57.56 o 
 -10   4   3      688.44      724.48     28.59 o 
  -9   4   3     1354.91     1374.70     38.40 o 
  -8   4   3       95.80       92.98      9.82 o 
  -7   4   3     2458.16     2602.33     49.07 o 
  -6   4   3      119.23      161.41      9.63 o 
  -5   4   3      760.40      716.92     15.09 o 
  -4   4   3     2438.31     2536.24     39.20 o 
  -3   4   3       56.95       32.05      6.79 o 
  -2   4   3      233.06      210.42      8.22 o 
  -1   4   3     1007.47      858.47     15.87 o 
   0   4   3     1179.23     1156.65     20.44 o 
   1   4   3    13832.64    13921.74    207.41 o 
   2   4   3     1361.47     1350.59     23.62 o 
   3   4   3       14.51       24.49      4.42 o 
   4   4   3      122.97      158.60      8.32 o 
   5   4   3     4156.23     4082.85     62.64 o 
   6   4   3      423.98      423.71     13.91 o 
   7   4   3      656.56      582.86     19.79 o 
   8   4   3      212.48      234.23     22.51 o 
   9   4   3      759.60      780.88     25.08 o 
  10   4   3      371.46      332.67     19.00 o 
  11   4   3      780.08      775.11     31.19 o 
  12   4   3        0.45       28.34     20.94 o 
  13   4   3       14.05       29.30     22.82 o 
  14   4   3       25.98       48.19     29.50 o 
 -15   5   3      243.49      262.89     30.65 o 
 -14   5   3      174.39      180.01     26.54 o 
 -13   5   3      405.18      410.38     33.33 o 
 -12   5   3      306.84      261.46     22.21 o 
 -11   5   3       59.80       74.29     14.47 o 
 -10   5   3      218.76      252.78     19.44 o 
  -9   5   3      951.08      964.51     38.36 o 
  -8   5   3       12.03        7.14      8.69 o 
  -7   5   3     4653.76     4374.31     75.28 o 
  -6   5   3     4869.99     5032.34     83.37 o 
  -5   5   3     5045.20     5448.58     79.09 o 
  -4   5   3     2238.30     2567.05     45.37 o 
  -3   5   3     4985.54     5113.28     81.84 o 
  -2   5   3      252.07      241.23     11.93 o 
  -1   5   3     3105.48     3415.84     51.01 o 
   0   5   3     1341.39     1530.44     26.29 o 
   1   5   3       35.38       60.24      5.20 o 
   2   5   3      473.41      480.39     12.50 o 
   3   5   3    11156.73    11279.16    171.07 o 
   4   5   3      937.50      905.91     19.37 o 
   5   5   3      265.88      306.97     13.24 o 
   6   5   3       25.86       27.65      9.44 o 
   7   5   3      897.47      938.19     26.17 o 
   8   5   3      507.75      520.25     22.39 o 
   9   5   3      889.05      963.90     28.80 o 
  10   5   3      240.48      224.45     17.16 o 
  11   5   3       46.83       55.31     15.28 o 
  12   5   3       38.07       73.84     23.02 o 
  13   5   3      661.44      739.53     52.08 o 
  14   5   3      127.83      174.15     32.19 o 
 -15   6   3       11.24      -16.80     32.07 o 
 -14   6   3       66.71       60.10     21.17 o 
 -13   6   3      158.67      191.99     28.23 o 
 -12   6   3      645.70      717.05     33.80 o 
 -11   6   3       77.57      122.07     17.11 o 
 -10   6   3      802.49      737.21     30.31 o 
  -9   6   3       67.99       54.64     12.22 o 
  -8   6   3      184.12      174.21     15.75 o 
  -7   6   3      169.22      179.36     14.92 o 
  -6   6   3     1105.13     1055.89     41.27 o 
  -5   6   3       97.35      119.53     10.16 o 
  -4   6   3        6.11        6.79      4.86 o 
  -3   6   3       55.45      117.29     16.24 o 
  -2   6   3     5941.01     5799.10     83.40 o 
  -1   6   3     4483.33     4629.46     68.13 o 
   0   6   3     3105.20     2816.45     44.29 o 
   1   6   3     3454.44     3474.30     53.25 o 
   2   6   3     1040.26     1061.67     21.22 o 
   3   6   3     1060.31     1088.65     22.12 o 
   4   6   3     1183.79     1205.66     24.19 o 
   5   6   3      656.43      661.88     17.11 o 
   6   6   3     4900.82     4783.36     82.48 o 
   7   6   3      389.84      418.50     18.01 o 
   8   6   3       46.79       37.01      9.40 o 
   9   6   3      301.12      338.36     18.75 o 
  10   6   3      607.08      549.17     27.80 o 
  11   6   3       62.78       63.87     18.41 o 
  12   6   3      861.03      855.50     52.49 o 
  13   6   3       92.63       25.80     24.00 o 
 -14   7   3      474.30      553.36     76.69 o 
 -13   7   3        2.65        6.55     15.50 o 
 -12   7   3       49.06       42.44     15.17 o 
 -11   7   3       61.97       51.73     14.41 o 
 -10   7   3      534.69      561.73     28.56 o 
  -9   7   3      330.88      340.68     22.51 o 
  -8   7   3     1116.75     1028.28     33.74 o 
  -7   7   3        0.45        7.91      8.93 o 
  -6   7   3     1742.86     1741.17     43.53 o 
  -5   7   3      955.39      915.73     33.30 o 
  -4   7   3     2390.20     2430.48     45.18 o 
  -3   7   3        7.58       13.68      5.58 o 
  -2   7   3      343.48      301.16     10.28 o 
  -1   7   3      414.97      503.12     16.86 o 
   0   7   3      310.38      294.05     10.76 o 
   1   7   3       40.53       36.72      5.83 o 
   2   7   3     4224.32     4054.11     62.39 o 
   3   7   3     1022.04     1011.05     21.85 o 
   4   7   3      387.48      357.18     12.67 o 
   5   7   3        1.01        0.47      7.84 o 
   6   7   3      172.66      179.62     12.72 o 
   7   7   3      181.66      202.89     14.22 o 
   8   7   3      141.31      133.88     13.09 o 
   9   7   3      510.68      511.99     26.23 o 
  10   7   3      345.03      342.41     33.54 o 
  11   7   3        4.72       13.86     16.48 o 
  12   7   3      170.35      193.57     27.11 o 
  13   7   3       19.07       28.19     21.73 o 
 -14   8   3        0.12       13.94     14.84 o 
 -13   8   3      309.12      359.20     28.16 o 
 -12   8   3      734.04      774.49     36.85 o 
 -11   8   3      886.15      886.64     40.12 o 
 -10   8   3      183.48      168.66     19.36 o 
  -9   8   3       14.57        7.53     11.88 o 
  -8   8   3      142.73      146.13     16.15 o 
  -7   8   3       36.31       34.13     10.47 o 
  -6   8   3      228.77      188.20     15.56 o 
  -5   8   3     2088.67     1988.11     49.35 o 
  -4   8   3     1901.91     2073.61     41.00 o 
  -3   8   3     1539.40     1425.03     27.32 o 
  -2   8   3      124.75      203.73     14.39 o 
  -1   8   3     3630.24     3244.05     51.88 o 
   0   8   3     2489.98     2595.83     43.38 o 
   1   8   3     3428.11     3482.53     55.51 o 
   2   8   3      224.54      230.45     16.43 o 
   3   8   3      777.14      742.46     18.80 o 
   4   8   3      917.67      969.91     22.33 o 
   5   8   3     3836.81     3882.32     69.97 o 
   6   8   3     1197.73     1280.99     32.21 o 
   7   8   3      341.32      390.40     18.96 o 
   8   8   3       11.15        5.15     10.94 o 
   9   8   3      257.35      242.05     20.72 o 
  10   8   3      237.61      258.01     27.48 o 
  11   8   3      271.90      253.00     32.89 o 
  12   8   3       70.38       68.84     20.89 o 
  13   8   3       81.57       51.18     23.69 o 
 -14   9   3        8.63       19.74     19.48 o 
 -13   9   3      210.43      229.64     42.23 o 
 -12   9   3      126.94      150.86     20.83 o 
 -11   9   3       40.59       17.84     14.84 o 
 -10   9   3      151.56      113.17     17.55 o 
  -9   9   3     1834.25     1732.64     50.24 o 
  -8   9   3      128.41      146.02     16.69 o 
  -7   9   3      357.50      372.81     22.09 o 
  -6   9   3      569.05      548.30     24.40 o 
  -5   9   3     1469.15     1416.44     38.85 o 
  -4   9   3      253.36      228.32     12.75 o 
  -3   9   3     3576.98     3317.35     60.29 o 
  -2   9   3     1060.54     1101.29     23.82 o 
  -1   9   3     3697.72     4031.06     63.45 o 
   0   9   3      137.39      137.94      9.56 o 
   1   9   3     4054.52     3900.65     62.05 o 
   2   9   3      542.44      574.85     26.53 o 
   3   9   3     3737.38     3597.90     58.52 o 
   4   9   3       56.12       59.96      9.53 o 
   5   9   3      489.48      508.64     29.62 o 
   6   9   3       42.53       40.04     10.17 o 
   7   9   3     1348.08     1266.48     39.40 o 
   8   9   3        6.73       10.18     11.94 o 
   9   9   3      455.83      461.34     32.25 o 
  10   9   3       13.12       23.45     17.18 o 
  11   9   3        0.25       15.93     18.73 o 
  12   9   3        3.41        7.61     19.63 o 
  13   9   3       64.06       94.93     25.49 o 
 -13  10   3      230.80      300.61     28.00 o 
 -12  10   3      473.20      495.86     33.09 o 
 -11  10   3      329.51      419.26     38.95 o 
 -10  10   3       84.23       93.68     17.76 o 
  -9  10   3       21.86       26.11     13.10 o 
  -8  10   3     2061.02     1988.25     54.00 o 
  -7  10   3       50.88       45.97     12.57 o 
  -6  10   3      108.36       87.03     14.17 o 
  -5  10   3     1159.84     1103.71     50.85 o 
  -4  10   3      598.87      576.65     29.74 o 
  -3  10   3       99.03      101.65     10.48 o 
  -2  10   3     1558.94     1567.80     35.71 o 
  -1  10   3     2240.16     2117.61     49.23 o 
   0  10   3     1651.64     1591.78     31.94 o 
   1  10   3      178.61      159.65     12.97 o 
   2  10   3      373.76      364.93     14.60 o 
   3  10   3      417.45      400.92     15.38 o 
   4  10   3       66.86       66.02     10.24 o 
   5  10   3      137.10      190.87     14.39 o 
   6  10   3      242.07      265.23     20.57 o 
   7  10   3       32.91       12.13     12.38 o 
   8  10   3      276.86      247.66     25.91 o 
   9  10   3      282.61      242.54     38.88 o 
  10  10   3       59.27       63.27     24.92 o 
  11  10   3      209.78      196.95     29.70 o 
  12  10   3      217.56      286.10     29.93 o 
 -13  11   3       20.02       37.56     20.58 o 
 -12  11   3       38.20       54.93     19.97 o 
 -11  11   3        4.72       17.52     15.32 o 
 -10  11   3      327.91      401.13     37.23 o 
  -9  11   3        0.07       -6.29     13.19 o 
  -8  11   3     1290.94     1189.78     40.85 o 
  -7  11   3      210.70      209.43     19.44 o 
  -6  11   3       57.42       75.61     14.38 o 
  -5  11   3      124.24      102.61     15.55 o 
  -4  11   3      279.76      281.43     30.86 o 
  -3  11   3        0.83        6.26      9.98 o 
  -2  11   3     2168.34     2077.25     64.87 o 
  -1  11   3      199.28      232.13     15.95 o 
   0  11   3      879.22      825.09     22.30 o 
   1  11   3      198.71      197.35     12.34 o 
   2  11   3     3536.55     3647.01     66.66 o 
   3  11   3       49.45       39.33     11.67 o 
   4  11   3      826.57      863.01     33.46 o 
   5  11   3      146.22      128.31     16.09 o 
   6  11   3       12.38       11.79     12.28 o 
   7  11   3       77.74       71.38     22.94 o 
   8  11   3     1383.06     1364.56     53.67 o 
   9  11   3       84.69       85.64     25.62 o 
  10  11   3       89.97      127.57     23.24 o 
  11  11   3       22.75       28.81     17.84 o 
  12  11   3       39.70       -3.91     36.83 o 
 -12  12   3      253.01      275.29     27.16 o 
 -11  12   3      114.06      136.30     20.77 o 
 -10  12   3      432.37      393.47     29.22 o 
  -9  12   3       16.48       31.42     15.59 o 
  -8  12   3      174.77      185.06     21.13 o 
  -7  12   3       26.76       17.41     14.50 o 
  -6  12   3     1940.03     1914.62     52.86 o 
  -5  12   3      950.16      865.22     33.76 o 
  -4  12   3      872.61      853.58     32.40 o 
  -3  12   3       77.01       39.71     12.58 o 
  -2  12   3     1822.83     1734.84     40.40 o 
  -1  12   3     2131.53     2056.95     44.68 o 
   0  12   3     2211.86     1941.36     83.88 o 
   1  12   3     1458.14     1450.12     31.92 o 
   2  12   3        0.70        9.52      8.17 o 
   3  12   3      129.00      120.95     12.77 o 
   4  12   3      702.78      719.01     29.93 o 
   5  12   3      727.15      693.99     54.43 o 
   6  12   3      296.32      290.70     24.99 o 
   7  12   3       70.26       50.69     18.84 o 
   8  12   3        0.33      -18.31     20.16 o 
   9  12   3       41.41       28.00     24.63 o 
  10  12   3      138.23      186.71     29.69 o 
  11  12   3       29.49       41.05     19.80 o 
 -12  13   3      152.33      202.37     52.27 o 
 -11  13   3      334.01      399.81     31.08 o 
 -10  13   3        2.15        2.83     15.32 o 
  -9  13   3      899.41      868.05     39.60 o 
  -8  13   3      302.07      344.62     30.13 o 
  -7  13   3       29.52       25.35     15.49 o 
  -6  13   3      261.91      285.02     23.91 o 
  -5  13   3      935.06      853.60     34.55 o 
  -4  13   3      638.98      639.51     29.79 o 
  -3  13   3     1136.64     1046.93     39.92 o 
  -2  13   3        1.29       10.78     10.38 o 
  -1  13   3      218.55      217.81     29.74 o 
   0  13   3       55.47       47.15     10.49 o 
   1  13   3      848.57      853.10     31.35 o 
   2  13   3        8.90        9.46     10.80 o 
   3  13   3      142.18      150.93     16.97 o 
   4  13   3      261.99      306.03     22.75 o 
   5  13   3     1578.03     1596.78     67.37 o 
   6  13   3      146.70      171.34     24.53 o 
   7  13   3      331.65      374.61     40.14 o 
   8  13   3        5.41       22.17     18.95 o 
   9  13   3      175.56      142.86     24.53 o 
  10  13   3        1.07        6.49     20.85 o 
 -11  14   3      504.48      512.53     35.97 o 
 -10  14   3       31.70       35.56     18.71 o 
  -9  14   3       66.38       73.45     19.52 o 
  -8  14   3       69.88       92.85     21.06 o 
  -7  14   3      217.44      264.82     25.29 o 
  -6  14   3      440.07      420.72     35.37 o 
  -5  14   3      239.40      230.84     22.52 o 
  -4  14   3      101.92      122.46     18.20 o 
  -3  14   3       50.89       32.87     13.42 o 
  -2  14   3      307.66      293.32     21.82 o 
  -1  14   3      314.50      301.75     18.54 o 
   0  14   3      684.96      683.89     27.99 o 
   1  14   3       78.54      102.02     31.39 o 
   2  14   3      107.52      105.95     25.16 o 
   3  14   3      150.33      165.35     21.88 o 
   4  14   3        0.93       -3.15     15.36 o 
   5  14   3     1276.24     1226.14     63.27 o 
   6  14   3      180.34       89.18     43.62 o 
   7  14   3      130.94      139.74     25.40 o 
   8  14   3       14.46       11.16     25.83 o 
   9  14   3       57.34       46.43     20.47 o 
  10  14   3        2.59      -31.80     28.02 o 
 -10  15   3      142.84      168.30     26.13 o 
  -9  15   3        1.92      -21.63     16.55 o 
  -8  15   3      425.53      494.57     38.33 o 
  -7  15   3        7.58        7.66     16.29 o 
  -6  15   3        0.57       -3.48     15.31 o 
  -5  15   3       59.98       61.55     17.50 o 
  -4  15   3      216.85      200.22     21.38 o 
  -3  15   3      282.41      315.02     24.47 o 
  -2  15   3      104.71      120.95     17.27 o 
  -1  15   3      425.27      420.15     34.26 o 
   0  15   3       31.22       41.74     14.20 o 
   1  15   3      195.91      181.97     34.77 o 
   2  15   3     2835.63     2823.65     80.75 o 
   3  15   3      335.24      387.88     32.15 o 
   4  15   3      635.64      648.03     33.30 o 
   5  15   3       96.69       90.25     22.81 o 
   6  15   3       25.08       -1.25     30.17 o 
   7  15   3       38.64       -6.14     23.05 o 
   8  15   3      347.68      368.35     36.70 o 
   9  15   3        7.17        0.53     28.78 o 
  -9  16   3        6.21       13.64     19.40 o 
  -8  16   3       12.72        8.48     26.83 o 
  -7  16   3      148.29      165.29     24.26 o 
  -6  16   3      563.91      531.34     33.70 o 
  -5  16   3        2.76      -10.29     16.77 o 
  -4  16   3        2.62       16.06     15.04 o 
  -3  16   3      264.56      304.52     24.74 o 
  -2  16   3       46.12       44.74     15.70 o 
  -1  16   3        3.64      -11.20     17.38 o 
   0  16   3      569.34      551.50     34.16 o 
   1  16   3       12.44       37.02     27.03 o 
   2  16   3      217.72      223.31     26.57 o 
   3  16   3       11.49       39.02     26.38 o 
   4  16   3      836.82      785.24     59.89 o 
   5  16   3      168.15      174.65     37.41 o 
   6  16   3      462.62      444.47     38.66 o 
   7  16   3       54.35       59.34     22.95 o 
   8  16   3       34.75       15.49     29.01 o 
  -8  17   3      305.37      291.84     34.30 o 
  -7  17   3      125.02       99.25     22.28 o 
  -6  17   3      173.08      140.51     28.06 o 
  -5  17   3      448.23      367.73     32.53 o 
  -4  17   3        3.35        0.78     16.52 o 
  -3  17   3      129.31      125.35     19.88 o 
  -2  17   3       14.24       16.95     20.01 o 
  -1  17   3        4.59        9.07     25.74 o 
   0  17   3       56.42       68.35     28.44 o 
   1  17   3      305.40      325.08     39.55 o 
   2  17   3      311.29      397.20     36.27 o 
   3  17   3      772.94      692.96    130.83 o 
   4  17   3        7.07       16.22     28.18 o 
   5  17   3       41.91       40.63     37.73 o 
   6  17   3       11.36       31.54     38.00 o 
   7  17   3       44.18       26.14     31.05 o 
  -6  18   3       28.23       30.95     19.61 o 
  -5  18   3      557.23      540.56     34.34 o 
  -4  18   3       12.23       17.60     22.63 o 
  -3  18   3       57.03       67.06     23.99 o 
  -2  18   3       18.48       76.34     23.54 o 
  -1  18   3      518.90      625.27     77.96 o 
   0  18   3      124.19      120.00     31.43 o 
   1  18   3      273.84      347.44     41.63 o 
   2  18   3        0.09       28.62     26.73 o 
   3  18   3       63.74       82.34     30.81 o 
   4  18   3        9.73       30.29     31.27 o 
   5  18   3      244.88      298.08     60.28 o 
  -4  19   3      231.99      251.07     32.99 o 
  -3  19   3       68.03       91.82     25.44 o 
  -2  19   3      172.02      214.99     37.90 o 
  -1  19   3       21.44       45.22     33.54 o 
   0  19   3       95.72      116.29     32.01 o 
   1  19   3       53.69       63.38     47.51 o 
   2  19   3      187.89      215.20     37.58 o 
   3  19   3       59.97       31.58     36.26 o 
 -14   0   4       48.97       81.51     35.88 o 
 -12   0   4      175.27      240.29     38.00 o 
 -10   0   4     1696.69     1545.19     88.57 o 
  -8   0   4      724.18      697.26     55.43 o 
  -6   0   4     1327.91     1123.20     31.21 o 
  -4   0   4     2452.90     2560.82     56.00 o 
  -2   0   4    33563.27    35879.82    676.95 o 
   0   0   4    74815.91    71093.00   1335.74 o 
   2   0   4     1804.48     1866.56     42.98 o 
   4   0   4      298.00      376.27     18.70 o 
   6   0   4     9087.96     9409.38    189.72 o 
   8   0   4       77.37       97.73     14.39 o 
  10   0   4     1359.19     1272.99     98.77 o 
  12   0   4      106.04      160.11     25.80 o 
  14   0   4       10.23       36.11     33.54 o 
 -15   1   4      321.05      324.19     40.04 o 
 -14   1   4      236.27      257.62     34.45 o 
 -13   1   4       57.45       55.58     18.13 o 
 -12   1   4        2.57       -0.85     11.99 o 
 -11   1   4      370.93      397.12     22.80 o 
 -10   1   4     1602.02     1582.78     41.54 o 
  -9   1   4       48.02       46.26      8.12 o 
  -8   1   4     1597.85     1513.85     29.70 o 
  -7   1   4      631.72      722.14     17.70 o 
  -6   1   4      241.66      239.13     12.33 o 
  -5   1   4     2166.76     2521.91     39.95 o 
  -4   1   4     4205.43     3871.52     56.85 o 
  -3   1   4     1646.61     1628.29     26.21 o 
  -2   1   4     4417.41     4697.16     66.18 o 
  -1   1   4     5599.33     6274.83     86.70 o 
   0   1   4      462.28      518.24     14.85 o 
   1   1   4     1582.19     1518.99     24.27 o 
   2   1   4      490.62      562.72     14.02 o 
   3   1   4       18.03       31.83      4.15 o 
   4   1   4     6547.02     6959.89     99.38 o 
   5   1   4       34.26       42.76      6.01 o 
   6   1   4     2611.45     2621.54     44.61 o 
   7   1   4     1513.68     1477.59     30.04 o 
   8   1   4     1527.22     1552.78     32.13 o 
   9   1   4     1708.16     1755.03     49.06 o 
  10   1   4      196.87      203.71     17.71 o 
  11   1   4        6.07        6.34     11.76 o 
  12   1   4      126.90      121.34     20.69 o 
  13   1   4      138.52      102.63     30.26 o 
  14   1   4      394.70      393.22     41.99 o 
 -15   2   4       69.34      141.56     41.55 o 
 -14   2   4      121.68       80.64     26.73 o 
 -13   2   4      164.38      175.84     24.22 o 
 -12   2   4     1613.01     1434.42     52.18 o 
 -11   2   4      327.63      349.88     21.79 o 
 -10   2   4      543.27      489.66     20.27 o 
  -9   2   4      177.94      155.45     12.07 o 
  -8   2   4      546.77      536.98     17.69 o 
  -7   2   4     6904.84     7194.55    113.76 o 
  -6   2   4      610.90      673.98     17.25 o 
  -5   2   4      833.49      850.27     17.44 o 
  -4   2   4     1828.97     1874.35     30.40 o 
  -3   2   4     2348.70     2230.57     37.74 o 
  -2   2   4    62931.43    64867.66    862.08 o 
  -1   2   4    39003.57    39371.27    524.80 o 
   0   2   4      297.39      318.88     11.08 o 
   1   2   4     1450.35     1531.74     28.03 o 
   2   2   4     2490.92     2569.77     39.28 o 
   3   2   4       21.46       53.02      5.08 o 
   4   2   4      474.83      508.39     16.65 o 
   5   2   4      697.99      690.00     17.10 o 
   6   2   4      347.49      341.26     14.47 o 
   7   2   4     1725.92     1727.26     38.67 o 
   8   2   4      116.11      112.41     11.51 o 
   9   2   4       16.94        5.32      8.63 o 
  10   2   4       64.14       69.40     11.75 o 
  11   2   4      421.40      462.69     30.16 o 
  12   2   4       96.85      148.52     28.93 o 
  13   2   4       27.86       33.26     18.47 o 
  14   2   4        2.41      -11.99     25.17 o 
 -15   3   4      138.94      164.23     27.09 o 
 -14   3   4      567.28      595.65     39.24 o 
 -13   3   4      112.65      123.84     22.31 o 
 -12   3   4      515.95      454.98     40.74 o 
 -11   3   4       81.26       75.43     13.15 o 
 -10   3   4     1187.27     1110.61     35.09 o 
  -9   3   4      681.13      653.33     35.80 o 
  -8   3   4     1116.59     1157.18     38.02 o 
  -7   3   4       19.63       14.72      5.30 o 
  -6   3   4     1973.21     1992.28     33.85 o 
  -5   3   4     1259.60     1120.56     21.18 o 
  -4   3   4    10702.16    11011.00    151.83 o 
  -3   3   4     3647.45     3481.23     51.31 o 
  -2   3   4    14185.56    15262.45    206.75 o 
  -1   3   4    14579.42    15823.93    234.57 o 
   0   3   4       88.75      109.47      7.11 o 
   1   3   4     7413.93     7993.42    110.99 o 
   2   3   4     6857.07     7212.11    101.32 o 
   3   3   4    13044.53    14625.27    200.21 o 
   4   3   4        2.12        6.67      4.59 o 
   5   3   4        6.30       -3.15      4.88 o 
   6   3   4      451.51      429.36     23.36 o 
   7   3   4      759.70      772.24     26.25 o 
   8   3   4        5.20       12.30      8.43 o 
   9   3   4       62.02       56.57     12.27 o 
  10   3   4      258.47      270.37     19.54 o 
  11   3   4        4.63        9.22     14.02 o 
  12   3   4       50.84       56.85     17.97 o 
  13   3   4      329.98      326.10     29.83 o 
  14   3   4        2.55      -33.01     33.24 o 
 -15   4   4        1.54      -22.57     18.58 o 
 -14   4   4       69.53       38.83     19.75 o 
 -13   4   4      213.69      201.91     25.24 o 
 -12   4   4     1627.59     1627.51     48.14 o 
 -11   4   4       20.71       25.92     11.85 o 
 -10   4   4       58.44       59.13     12.63 o 
  -9   4   4      226.81      217.97     16.89 o 
  -8   4   4       13.05       35.96      8.06 o 
  -7   4   4      600.80      557.51     15.02 o 
  -6   4   4     2828.83     2653.07     43.02 o 
  -5   4   4     4151.79     4520.61     66.99 o 
  -4   4   4      176.46      191.90     13.42 o 
  -3   4   4      675.31      714.11     17.02 o 
  -2   4   4      124.11      156.43      8.10 o 
  -1   4   4      122.25      153.55      8.06 o 
   0   4   4     7138.45     7047.00     98.88 o 
   1   4   4      802.14      816.37     16.43 o 
   2   4   4     7855.95     8407.09    117.70 o 
   3   4   4     7042.58     7656.16    108.67 o 
   4   4   4     5725.02     6076.90     88.66 o 
   5   4   4      301.43      279.82     14.31 o 
   6   4   4     1038.49     1029.83     23.04 o 
   7   4   4      241.07      224.36     17.64 o 
   8   4   4      305.46      281.32     16.89 o 
   9   4   4     1046.01     1051.61     30.08 o 
  10   4   4     2041.71     2067.51     64.06 o 
  11   4   4        0.80        5.61     13.14 o 
  12   4   4      454.53      483.89     32.33 o 
  13   4   4        1.78       31.05     23.16 o 
 -15   5   4       77.64       74.10     22.57 o 
 -14   5   4      299.46      374.19     33.78 o 
 -13   5   4       40.45       37.58     21.85 o 
 -12   5   4      229.33      223.46     23.45 o 
 -11   5   4       18.49       13.07     11.57 o 
 -10   5   4       44.29       54.01     13.68 o 
  -9   5   4        2.25       22.82     11.34 o 
  -8   5   4      478.64      434.80     25.22 o 
  -7   5   4      318.70      300.27     17.88 o 
  -6   5   4     4027.10     4070.10     62.09 o 
  -5   5   4     3801.08     3815.29     64.84 o 
  -4   5   4     8023.56     7942.38    124.05 o 
  -3   5   4     5752.40     5705.79     90.92 o 
  -2   5   4      302.07      200.50     12.45 o 
  -1   5   4     1529.68     1614.07     29.76 o 
   0   5   4     2463.68     2512.47     39.78 o 
   1   5   4       51.78       68.79      5.97 o 
   2   5   4    11682.85    12069.01    167.02 o 
   3   5   4       33.99       47.87      6.05 o 
   4   5   4        7.66       37.40     16.19 o 
   5   5   4      816.21      834.12     19.72 o 
   6   5   4      751.63      751.85     22.09 o 
   7   5   4      144.21      157.89     17.53 o 
   8   5   4      242.13      259.61     16.49 o 
   9   5   4       14.36       15.66      9.85 o 
  10   5   4      495.76      511.19     26.25 o 
  11   5   4        0.87       13.75     13.06 o 
  12   5   4       43.67       23.92     31.06 o 
  13   5   4       17.59        2.88     21.58 o 
 -15   6   4        5.98       -7.75     20.52 o 
 -14   6   4       11.28       -0.80     17.71 o 
 -13   6   4      545.67      608.56     33.08 o 
 -12   6   4      151.05      133.77     26.45 o 
 -11   6   4      303.90      322.01     23.50 o 
 -10   6   4        0.95       11.69     11.07 o 
  -9   6   4        5.54       -3.42     10.08 o 
  -8   6   4      119.10      122.00     19.77 o 
  -7   6   4     1046.25      989.22     30.79 o 
  -6   6   4     1609.53     1537.17     39.23 o 
  -5   6   4     3345.88     3183.24     77.48 o 
  -4   6   4       49.46       64.11      7.01 o 
  -3   6   4      542.84      568.54     16.22 o 
  -2   6   4       62.21       48.02      7.04 o 
  -1   6   4      803.72      675.23     16.64 o 
   0   6   4       15.27       12.97      5.12 o 
   1   6   4     4749.90     4436.41     69.91 o 
   2   6   4     1847.52     1945.85     33.72 o 
   3   6   4        7.92        6.28      5.36 o 
   4   6   4      260.18      265.93     11.11 o 
   5   6   4     2179.32     2219.33     39.21 o 
   6   6   4      158.56      201.91     13.10 o 
   7   6   4        4.66       15.05      8.00 o 
   8   6   4        0.02      -11.85      7.90 o 
   9   6   4      879.08      820.21     30.58 o 
  10   6   4      256.03      292.15     21.71 o 
  11   6   4     1260.05     1135.53     73.69 o 
  12   6   4        2.54       -1.17     16.66 o 
  13   6   4       36.03       44.02     24.24 o 
 -15   7   4      241.07      292.15     42.19 o 
 -14   7   4       13.09       32.14     19.98 o 
 -13   7   4     1155.62     1159.15     43.51 o 
 -12   7   4       89.56       79.39     16.94 o 
 -11   7   4        2.19        7.88     12.96 o 
 -10   7   4      458.95      414.42     33.70 o 
  -9   7   4     1461.53     1340.97     41.28 o 
  -8   7   4       80.50       69.15     13.07 o 
  -7   7   4     1135.66     1043.31     32.58 o 
  -6   7   4      640.97      581.91     40.67 o 
  -5   7   4     7033.18     6841.85    110.67 o 
  -4   7   4       21.58       19.77      6.50 o 
  -3   7   4     8619.20     8620.54    135.32 o 
  -2   7   4     1896.89     1871.24     32.39 o 
  -1   7   4      201.71      211.56     10.76 o 
   0   7   4      583.84      700.66     17.08 o 
   1   7   4       51.97       36.47      5.89 o 
   2   7   4      524.61      581.11     18.11 o 
   3   7   4     1086.71      991.65     22.06 o 
   4   7   4     1104.28     1185.79     27.09 o 
   5   7   4      369.31      340.24     15.87 o 
   6   7   4      154.57      151.89     12.62 o 
   7   7   4     1310.54     1316.34     33.37 o 
   8   7   4      912.33      910.62     49.09 o 
   9   7   4     1371.35     1413.89     42.37 o 
  10   7   4        0.84      -19.26     12.84 o 
  11   7   4       30.66       32.27     21.95 o 
  12   7   4       23.78       32.48     22.13 o 
  13   7   4      521.02      518.76     46.83 o 
 -14   8   4       58.03       89.62     18.56 o 
 -13   8   4        5.29        0.02     15.32 o 
 -12   8   4     1128.01     1078.08     57.44 o 
 -11   8   4      610.83      577.95     31.42 o 
 -10   8   4      362.06      317.32     23.97 o 
  -9   8   4       10.11       -2.01     11.21 o 
  -8   8   4      540.71      565.24     26.72 o 
  -7   8   4       74.04       48.24     11.23 o 
  -6   8   4     3397.02     3477.10     86.24 o 
  -5   8   4      682.29      590.91     23.57 o 
  -4   8   4      139.09      137.92     10.42 o 
  -3   8   4       37.17       18.52      7.24 o 
  -2   8   4       19.20        9.97      5.12 o 
  -1   8   4     7224.36     7235.40    105.23 o 
   0   8   4     4080.52     4151.38     64.26 o 
   1   8   4        3.50        4.63      5.92 o 
   2   8   4      256.47      269.31     16.71 o 
   3   8   4      429.96      457.29     18.36 o 
   4   8   4      186.79      183.88     10.60 o 
   5   8   4      960.43      965.14     26.89 o 
   6   8   4       24.98       20.97      9.22 o 
   7   8   4      331.50      304.98     17.57 o 
   8   8   4      564.74      557.14     26.28 o 
   9   8   4        8.34       18.69     14.91 o 
  10   8   4      316.19      322.58     28.79 o 
  11   8   4      125.33      103.68     21.74 o 
  12   8   4      499.09      510.99     46.78 o 
  13   8   4        4.71       29.60     20.60 o 
 -14   9   4      186.63      222.99     29.06 o 
 -13   9   4       14.03       16.77     15.79 o 
 -12   9   4        5.16        7.14     15.59 o 
 -11   9   4        8.68       13.39     14.51 o 
 -10   9   4       67.84       83.47     16.48 o 
  -9   9   4       17.36       28.87     14.07 o 
  -8   9   4      104.28      122.14     15.57 o 
  -7   9   4        4.10      -10.86      9.45 o 
  -6   9   4      891.11      894.39     40.31 o 
  -5   9   4     1018.39     1017.34     32.11 o 
  -4   9   4     3487.03     3145.99     58.22 o 
  -3   9   4      286.11      307.53     14.77 o 
  -2   9   4     4970.30     4922.56     96.37 o 
  -1   9   4      326.58      357.02     13.69 o 
   0   9   4       10.59       10.46      6.35 o 
   1   9   4     1517.71     1526.46     42.14 o 
   2   9   4      985.67      939.78     22.38 o 
   3   9   4       71.65       69.50      8.47 o 
   4   9   4      124.70      113.82     12.48 o 
   5   9   4      961.91      978.20     31.99 o 
   6   9   4      583.60      634.08     26.91 o 
   7   9   4       18.41       54.38     16.47 o 
   8   9   4     1194.94     1187.89     47.31 o 
   9   9   4       57.53       80.60     19.63 o 
  10   9   4      197.74      200.06     25.84 o 
  11   9   4        0.81        6.05     17.32 o 
  12   9   4       52.14       46.78     61.15 o 
 -13  10   4       39.48       55.90     17.79 o 
 -12  10   4       55.08       64.48     18.31 o 
 -11  10   4      147.75      190.39     21.96 o 
 -10  10   4       91.26       70.99     16.99 o 
  -9  10   4       10.94       -7.24     11.65 o 
  -8  10   4       21.76       16.63     12.35 o 
  -7  10   4      519.75      523.70     26.67 o 
  -6  10   4       35.78       30.21     12.13 o 
  -5  10   4     1252.11     1157.08     35.83 o 
  -4  10   4       22.93       12.41      9.89 o 
  -3  10   4       18.12       24.98      8.05 o 
  -2  10   4     2565.59     2488.90     49.57 o 
  -1  10   4     5327.43     5502.92     84.25 o 
   0  10   4     3496.38     3551.24     58.28 o 
   1  10   4      811.18      882.40     22.32 o 
   2  10   4      228.73      268.13     13.18 o 
   3  10   4       32.71       50.39      8.73 o 
   4  10   4       14.91       15.12     11.78 o 
   5  10   4     1168.40     1215.28     37.31 o 
   6  10   4      437.89      432.60     30.47 o 
   7  10   4       80.27       88.74     29.07 o 
   8  10   4       31.66       53.78     18.53 o 
   9  10   4      182.05      193.40     25.36 o 
  10  10   4      745.40      726.14     49.33 o 
  11  10   4      173.00      222.94     36.37 o 
  12  10   4      100.77      158.08     30.36 o 
 -13  11   4      190.17      212.18     26.05 o 
 -12  11   4        1.54       -3.35     15.79 o 
 -11  11   4       69.47       62.04     17.78 o 
 -10  11   4       56.68       46.61     16.21 o 
  -9  11   4      609.89      617.33     32.33 o 
  -8  11   4      432.83      427.87     26.86 o 
  -7  11   4      121.36      150.72     17.44 o 
  -6  11   4       61.04       83.80     14.86 o 
  -5  11   4     1225.29     1154.21     40.44 o 
  -4  11   4        0.10       -6.78     10.13 o 
  -3  11   4     2133.67     1915.58     42.39 o 
  -2  11   4       36.04       35.90      9.72 o 
  -1  11   4      982.49      903.16     35.17 o 
   0  11   4        0.92        8.56      7.63 o 
   1  11   4     1673.77     1644.98     33.89 o 
   2  11   4        1.77       -6.37      7.27 o 
   3  11   4      331.16      365.66     24.21 o 
   4  11   4       13.68        0.18      9.57 o 
   5  11   4      319.91      303.57     21.47 o 
   6  11   4      285.43      340.31     28.70 o 
   7  11   4     1107.30     1243.79     50.49 o 
   8  11   4       34.10       60.45     20.19 o 
   9  11   4      994.92      953.92     47.87 o 
  10  11   4        1.82        9.43     17.56 o 
  11  11   4       26.15       59.28     24.90 o 
 -12  12   4      214.15      237.96     26.58 o 
 -11  12   4       69.10       76.76     19.28 o 
 -10  12   4       28.87       20.19     16.14 o 
  -9  12   4      277.78      279.03     25.10 o 
  -8  12   4      346.01      358.81     26.18 o 
  -7  12   4     1224.03     1231.47     41.62 o 
  -6  12   4      100.29       96.70     17.63 o 
  -5  12   4      130.13      136.65     16.86 o 
  -4  12   4        2.16       -0.73     11.56 o 
  -3  12   4      333.05      319.35     21.51 o 
  -2  12   4     2980.61     2797.62     56.60 o 
  -1  12   4     2833.19     2612.94     53.33 o 
   0  12   4      233.06      231.08     16.32 o 
   1  12   4      742.89      780.03     22.48 o 
   2  12   4      179.24      164.40     13.78 o 
   3  12   4      696.82      693.04     28.76 o 
   4  12   4        7.42       36.41     12.41 o 
   5  12   4      996.95     1059.63     49.19 o 
   6  12   4      483.44      394.62     31.33 o 
   7  12   4      399.37      371.97     33.22 o 
   8  12   4       20.73        5.72     19.47 o 
   9  12   4      129.23      172.82     30.69 o 
  10  12   4        1.14        7.73     23.63 o 
  11  12   4       89.19       84.79     50.46 o 
 -12  13   4        0.04       20.70     31.31 o 
 -11  13   4      125.31      159.94     22.37 o 
 -10  13   4      463.05      486.60     32.94 o 
  -9  13   4        7.76        1.26     15.31 o 
  -8  13   4      386.71      399.78     29.09 o 
  -7  13   4      600.14      560.98     34.38 o 
  -6  13   4      149.37      137.86     18.96 o 
  -5  13   4       26.52       23.40     13.85 o 
  -4  13   4      966.14     1028.48     42.95 o 
  -3  13   4      267.13      279.13     21.35 o 
  -2  13   4     3187.79     2849.35     71.29 o 
  -1  13   4      776.96      753.92     25.80 o 
   0  13   4        9.05       -0.39      9.03 o 
   1  13   4        6.40        2.74      9.02 o 
   2  13   4      952.33      961.29     46.66 o 
   3  13   4      464.19      445.09     24.57 o 
   4  13   4     1020.93      959.61     43.00 o 
   5  13   4        4.28       -4.14     15.37 o 
   6  13   4      496.58      545.36     37.23 o 
   7  13   4      135.83       96.18     22.96 o 
   8  13   4      322.98      391.69     35.08 o 
   9  13   4        0.18       14.87     24.02 o 
  10  13   4       27.81       48.75     27.00 o 
 -11  14   4        5.02      -10.49     17.30 o 
 -10  14   4      211.39      261.99     26.45 o 
  -9  14   4       40.06       40.12     17.16 o 
  -8  14   4        2.01       -2.99     16.19 o 
  -7  14   4      107.95      128.93     21.10 o 
  -6  14   4      298.57      296.36     25.41 o 
  -5  14   4      159.26      110.15     18.38 o 
  -4  14   4      207.57      222.48     26.30 o 
  -3  14   4        2.44       -5.54     11.71 o 
  -2  14   4     1682.50     1590.77     47.52 o 
  -1  14   4      719.24      697.96     25.74 o 
   0  14   4      727.52      763.23     26.67 o 
   1  14   4      801.24      763.73     32.12 o 
   2  14   4       13.48       34.29     15.43 o 
   3  14   4       58.56       30.30     16.00 o 
   4  14   4     1359.48     1300.66     72.33 o 
   5  14   4      256.60      199.02     25.67 o 
   6  14   4      150.48      189.08     26.86 o 
   7  14   4      212.86      242.94     45.93 o 
   8  14   4       32.94       57.71     27.43 o 
   9  14   4       28.88       16.65     19.82 o 
 -10  15   4        0.86      -11.07     16.82 o 
  -9  15   4      314.55      357.55     52.90 o 
  -8  15   4       13.93       13.48     17.46 o 
  -7  15   4      166.64      151.94     22.46 o 
  -6  15   4      159.52      154.46     21.73 o 
  -5  15   4      403.43      425.78     33.46 o 
  -4  15   4      258.57      234.88     23.21 o 
  -3  15   4      532.57      584.23     30.44 o 
  -2  15   4       88.86       78.43     16.10 o 
  -1  15   4       31.77       37.70     13.91 o 
   0  15   4       29.62       33.36     13.47 o 
   1  15   4      650.13      652.47     52.23 o 
   2  15   4      166.91      194.56     23.37 o 
   3  15   4      652.08      745.81     52.37 o 
   4  15   4        1.86       10.74     22.03 o 
   5  15   4      124.51      132.39     62.51 o 
   6  15   4        5.23       32.71     23.71 o 
   7  15   4      110.58      100.44     52.46 o 
   8  15   4        3.20       -1.72     21.55 o 
  -9  16   4        0.91      -24.64     17.04 o 
  -8  16   4       90.13       99.56     20.79 o 
  -7  16   4      541.08      514.32     40.53 o 
  -6  16   4      116.78       82.56     19.61 o 
  -5  16   4      558.71      513.70     32.13 o 
  -4  16   4       30.44       44.04     16.77 o 
  -3  16   4        1.50        1.53     13.70 o 
  -2  16   4       15.14        5.69     13.80 o 
  -1  16   4      101.14       98.89     21.73 o 
   0  16   4       43.40       58.53     19.48 o 
   1  16   4      344.05      321.44     45.61 o 
   2  16   4        8.25      -15.49     39.28 o 
   3  16   4      274.61      349.67     65.49 o 
   4  16   4      208.84      333.88     64.06 o 
   5  16   4      657.47      699.22     58.56 o 
   6  16   4        9.08       18.87     21.18 o 
   7  16   4        9.85       18.86     22.71 o 
  -8  17   4      248.14      304.59     45.65 o 
  -7  17   4      483.92      444.96     33.74 o 
  -6  17   4      214.94      204.70     25.52 o 
  -5  17   4      120.25       97.42     24.28 o 
  -4  17   4      294.10      281.86     29.56 o 
  -3  17   4       30.73       17.61     16.21 o 
  -2  17   4      147.64      138.59     27.66 o 
  -1  17   4       19.30       34.16     33.54 o 
   0  17   4        1.76        1.66     22.96 o 
   1  17   4      276.47      318.33     38.87 o 
   2  17   4      485.72      485.98     46.40 o 
   3  17   4       53.09       43.17     33.58 o 
   4  17   4      506.37      473.56     49.82 o 
   5  17   4       51.94       83.59     32.23 o 
   6  17   4        0.33      -23.69     28.80 o 
  -6  18   4      725.78      677.66     48.91 o 
  -5  18   4        4.71       15.48     17.87 o 
  -4  18   4       57.22       43.50     20.32 o 
  -3  18   4        0.36        4.55     20.90 o 
  -2  18   4      181.13      167.55     26.83 o 
  -1  18   4      112.17      171.70     65.42 o 
   0  18   4      141.07      214.98     53.93 o 
   1  18   4        9.68       28.29     27.15 o 
   2  18   4       26.02       14.16     25.75 o 
   3  18   4       43.34       45.79     28.36 o 
   4  18   4       57.54       78.84     32.41 o 
   5  18   4        9.98      -23.34     38.30 o 
  -4  19   4       85.28      106.82     32.40 o 
  -3  19   4      340.54      333.49     35.14 o 
  -2  19   4        7.57       39.58     30.12 o 
  -1  19   4       17.22        3.25     38.98 o 
   0  19   4       58.63       94.80     48.19 o 
   1  19   4      133.36      135.44     52.27 o 
   2  19   4      159.57      122.83     43.51 o 
 -15   0   5      166.96       71.91     38.15 o 
 -11   0   5     1299.90     1289.64     55.54 o 
  -9   0   5     3439.73     3242.09     76.93 o 
  -7   0   5     7552.02     7032.74    144.58 o 
  -5   0   5    10261.96    11048.41    216.79 o 
  -3   0   5     1022.94     1026.97     26.49 o 
  -1   0   5      486.60      586.71     16.80 o 
   1   0   5      237.65      275.50     11.76 o 
   3   0   5     3434.99     3399.56     72.89 o 
   5   0   5     5728.57     5428.03    114.45 o 
   7   0   5     1044.02     1043.21     41.59 o 
   9   0   5     2205.37     2093.86     58.38 o 
  11   0   5      218.01      200.10     42.53 o 
  13   0   5        0.98       10.50     33.39 o 
 -15   1   5        4.47        2.57     20.97 o 
 -14   1   5      222.36      251.09     48.19 o 
 -13   1   5        1.43        2.37     15.44 o 
 -12   1   5      303.44      285.59     25.83 o 
 -11   1   5     1576.09     1546.70     83.96 o 
 -10   1   5      892.31      930.36     27.43 o 
  -9   1   5     3952.54     4006.88     64.50 o 
  -8   1   5     1560.32     1496.73     29.59 o 
  -7   1   5      513.34      639.56     16.74 o 
  -6   1   5       49.42       49.18      5.89 o 
  -5   1   5     2022.29     2415.65     38.88 o 
  -4   1   5      200.98      151.63      6.93 o 
  -3   1   5     6188.62     5977.31     84.38 o 
  -2   1   5      301.62      336.98      8.88 o 
  -1   1   5     2782.25     2827.45     41.72 o 
   0   1   5     8059.06     8326.20    114.89 o 
   1   1   5      224.16      180.91      6.80 o 
   2   1   5     1983.78     1884.28     30.55 o 
   3   1   5     4188.64     4459.22     65.63 o 
   4   1   5      125.03      130.51      7.69 o 
   5   1   5      369.04      397.09     14.01 o 
   6   1   5     2224.44     2188.78     46.82 o 
   7   1   5     1520.62     1502.74     31.01 o 
   8   1   5     3301.11     2900.18     50.89 o 
   9   1   5     1269.55     1198.23     31.74 o 
  10   1   5       44.90       66.16     16.55 o 
  11   1   5       31.13       28.17     20.99 o 
  12   1   5        6.20       27.29     23.14 o 
  13   1   5      201.48      200.74     33.44 o 
 -15   2   5       47.89       39.66     32.71 o 
 -14   2   5       21.53       32.51     19.46 o 
 -13   2   5       39.61       48.18     22.05 o 
 -12   2   5      132.16      147.01     20.92 o 
 -11   2   5       74.18       88.89     13.84 o 
 -10   2   5      183.34      182.84     14.18 o 
  -9   2   5      310.16      319.25     17.32 o 
  -8   2   5     1534.17     1500.60     32.02 o 
  -7   2   5      289.30      278.21     13.50 o 
  -6   2   5    11042.91    11266.84    157.44 o 
  -5   2   5     4293.08     4514.85     66.88 o 
  -4   2   5     5041.24     5712.84     81.92 o 
  -3   2   5      856.18      894.43     17.06 o 
  -2   2   5     3079.53     3394.24     54.95 o 
  -1   2   5     6455.09     6656.11     92.87 o 
   0   2   5      441.38      370.60     17.22 o 
   1   2   5       78.23       70.89      6.13 o 
   2   2   5     1425.63     1498.54     25.47 o 
   3   2   5     4393.87     4572.30     67.48 o 
   4   2   5     5727.80     5669.41     83.12 o 
   5   2   5     1931.83     2042.30     39.09 o 
   6   2   5     8337.88     8353.15    120.99 o 
   7   2   5      896.78      985.97     23.90 o 
   8   2   5      541.17      518.75     20.10 o 
   9   2   5       70.40       68.97     11.34 o 
  10   2   5      750.04      692.62     55.77 o 
  11   2   5       74.71       57.84     17.27 o 
  12   2   5       10.06       37.08     23.45 o 
  13   2   5        0.56      -28.89     21.63 o 
 -15   3   5      225.65      263.57     42.65 o 
 -14   3   5      102.19       97.64     23.81 o 
 -13   3   5       45.01       49.74     18.91 o 
 -12   3   5      266.71      287.72     27.00 o 
 -11   3   5      204.13      222.42     22.38 o 
 -10   3   5     1022.27     1042.44     33.96 o 
  -9   3   5        5.34        6.73      8.18 o 
  -8   3   5     2226.43     2185.25     65.26 o 
  -7   3   5       89.58      104.38      7.59 o 
  -6   3   5      566.28      526.91     20.01 o 
  -5   3   5     1127.97     1220.86     23.03 o 
  -4   3   5     5831.11     6192.03     88.45 o 
  -3   3   5     1186.99     1231.00     21.82 o 
  -2   3   5     8127.46     8171.36    123.98 o 
  -1   3   5     1015.06     1031.75     18.49 o 
   0   3   5       72.04       81.25      4.93 o 
   1   3   5     8058.82     8438.26    129.77 o 
   2   3   5     1200.96     1213.49     25.48 o 
   3   3   5     4711.89     5027.38     73.89 o 
   4   3   5        4.29       11.39      5.21 o 
   5   3   5       11.05       14.74      6.07 o 
   6   3   5     1021.24      934.52     24.77 o 
   7   3   5      930.71      886.13     28.07 o 
   8   3   5      138.01      168.21     15.08 o 
   9   3   5      301.68      280.90     23.12 o 
  10   3   5      391.01      397.04     27.61 o 
  11   3   5        3.97        4.77     18.46 o 
  12   3   5       76.32       62.70     23.82 o 
  13   3   5        2.81      -36.71     31.88 o 
 -15   4   5        9.98       38.58     25.92 o 
 -14   4   5       13.52       14.77     18.27 o 
 -13   4   5      980.72      881.64     61.91 o 
 -12   4   5      409.41      409.22     25.96 o 
 -11   4   5      283.37      356.42     23.28 o 
 -10   4   5      362.29      315.81     21.00 o 
  -9   4   5       90.87       77.99     12.27 o 
  -8   4   5     1092.98     1132.02     33.52 o 
  -7   4   5     3665.68     3510.28     55.79 o 
  -6   4   5     1088.13     1159.34     30.83 o 
  -5   4   5     2394.73     2182.86     36.03 o 
  -4   4   5       16.66       22.52      5.30 o 
  -3   4   5      317.80      340.67      9.63 o 
  -2   4   5      201.28      231.23      9.30 o 
  -1   4   5     3890.62     3854.49     56.85 o 
   0   4   5      147.73      127.52      6.51 o 
   1   4   5       63.07       58.84      8.63 o 
   2   4   5     6114.38     6542.72     93.76 o 
   3   4   5     9751.80    10030.49    140.72 o 
   4   4   5      401.18      401.75     13.09 o 
   5   4   5     2224.32     2080.76     37.43 o 
   6   4   5      239.28      233.57     14.39 o 
   7   4   5     1088.78     1100.84     28.72 o 
   8   4   5        2.33       15.34      9.20 o 
   9   4   5       61.51       37.41     13.44 o 
  10   4   5        5.24        4.25     12.32 o 
  11   4   5      439.34      450.37     26.71 o 
  12   4   5       28.87       37.06     17.85 o 
  13   4   5      135.43       59.98     41.92 o 
 -15   5   5       30.26       42.77     21.55 o 
 -14   5   5       43.86       35.98     19.77 o 
 -13   5   5      154.08      148.01     23.98 o 
 -12   5   5        8.75       15.95     13.46 o 
 -11   5   5       28.97       29.92     13.34 o 
 -10   5   5      511.31      463.38     25.13 o 
  -9   5   5     1326.25     1248.97     53.13 o 
  -8   5   5      108.55      131.88     17.56 o 
  -7   5   5     2255.45     2146.15     69.60 o 
  -6   5   5        2.08       17.28      6.19 o 
  -5   5   5     4768.92     4807.09     79.83 o 
  -4   5   5     1850.68     2012.81     38.29 o 
  -3   5   5     1389.78     1356.43     32.02 o 
  -2   5   5      546.93      580.53     13.49 o 
  -1   5   5      578.68      624.37     14.42 o 
   0   5   5     4109.80     4652.47     68.47 o 
   1   5   5     3112.15     3148.70     48.94 o 
   2   5   5       53.35       68.06      6.29 o 
   3   5   5    10531.33    10639.55    149.53 o 
   4   5   5       13.07       44.11      7.96 o 
   5   5   5      468.11      436.23     18.92 o 
   6   5   5      186.02      179.61     12.31 o 
   7   5   5      464.37      441.95     18.46 o 
   8   5   5      574.56      514.07     29.49 o 
   9   5   5      914.54      897.21     45.97 o 
  10   5   5      113.27       81.48     19.95 o 
  11   5   5       52.26       36.62     18.12 o 
  12   5   5       89.47       97.17     31.65 o 
  13   5   5      353.57      360.19     39.78 o 
 -15   6   5        5.33      -20.59     18.60 o 
 -14   6   5       81.70      139.19     25.46 o 
 -13   6   5      544.52      594.50     33.27 o 
 -12   6   5      231.23      227.36     22.04 o 
 -11   6   5       60.66       38.23     13.94 o 
 -10   6   5        1.70        4.55     10.83 o 
  -9   6   5      274.97      272.68     20.12 o 
  -8   6   5      946.69      924.93     31.68 o 
  -7   6   5      883.30      817.89     45.55 o 
  -6   6   5     2402.75     2137.49     61.60 o 
  -5   6   5       32.82       21.10      6.24 o 
  -4   6   5       97.43       81.08     18.27 o 
  -3   6   5      493.62      525.86     16.14 o 
  -2   6   5     3186.09     3027.97     47.41 o 
  -1   6   5       10.99        1.61      4.48 o 
   0   6   5      379.57      335.76     11.21 o 
   1   6   5      917.39      856.99     18.86 o 
   2   6   5     1853.65     2079.04     36.09 o 
   3   6   5      113.12      116.69     12.09 o 
   4   6   5     2397.68     2301.55     54.64 o 
   5   6   5      712.55      747.37     19.65 o 
   6   6   5      963.92      971.97     26.82 o 
   7   6   5      999.44     1029.97     32.83 o 
   8   6   5       33.56       42.18     14.42 o 
   9   6   5      402.94      387.22     26.23 o 
  10   6   5      400.01      405.87     25.53 o 
  11   6   5        3.52        0.89     17.29 o 
  12   6   5      311.81      309.04     30.03 o 
  13   6   5       37.02      143.60     38.37 o 
 -15   7   5      113.02      114.85     34.97 o 
 -14   7   5      191.85      191.97     28.86 o 
 -13   7   5      133.76      142.76     21.76 o 
 -12   7   5      127.74      136.55     19.47 o 
 -11   7   5        0.88        9.00     12.72 o 
 -10   7   5      782.63      773.06     33.81 o 
  -9   7   5      179.14      191.26     18.10 o 
  -8   7   5     3040.73     3149.57     88.53 o 
  -7   7   5       21.38       12.40      9.63 o 
  -6   7   5      654.84      680.75     25.35 o 
  -5   7   5      368.13      363.56     14.84 o 
  -4   7   5     5409.43     5306.41     88.18 o 
  -3   7   5     1326.08     1281.29     33.90 o 
  -2   7   5     4408.40     4416.92     66.85 o 
  -1   7   5      103.34       92.86      8.54 o 
   0   7   5      188.35      244.09     10.52 o 
   1   7   5      763.99      708.54     22.40 o 
   2   7   5      925.93      896.62     20.83 o 
   3   7   5        1.92        4.61      5.98 o 
   4   7   5      342.24      355.73     13.81 o 
   5   7   5      344.56      366.44     19.74 o 
   6   7   5     2001.73     2037.76     49.91 o 
   7   7   5       13.19       20.14     10.47 o 
   8   7   5     1383.55     1478.64     43.29 o 
   9   7   5       43.19       63.49     13.60 o 
  10   7   5      361.67      364.73     29.93 o 
  11   7   5        5.41        7.79     17.59 o 
  12   7   5      195.00      194.06     26.57 o 
 -14   8   5        3.26        4.49     21.57 o 
 -13   8   5      380.03      364.48     29.20 o 
 -12   8   5      908.22      873.76     44.76 o 
 -11   8   5      275.54      293.64     24.68 o 
 -10   8   5      210.16      214.64     28.90 o 
  -9   8   5        0.28      -15.34     10.23 o 
  -8   8   5      322.82      307.98     21.43 o 
  -7   8   5     4175.88     3871.44     81.76 o 
  -6   8   5      200.13      195.31     15.83 o 
  -5   8   5     3698.00     3578.14     74.05 o 
  -4   8   5      499.10      471.99     19.11 o 
  -3   8   5      934.30     1028.09     25.90 o 
  -2   8   5      713.79      771.35     19.64 o 
  -1   8   5     5332.70     5434.95     81.65 o 
   0   8   5      213.09      244.81     14.23 o 
   1   8   5      953.98     1020.14     22.85 o 
   2   8   5       63.61       64.44      7.91 o 
   3   8   5       57.62       42.77      7.77 o 
   4   8   5      271.28      261.21     12.83 o 
   5   8   5     1842.89     1844.58     51.06 o 
   6   8   5     1726.93     1803.05     47.05 o 
   7   8   5      120.51      110.46     15.24 o 
   8   8   5       46.76       27.55     12.84 o 
   9   8   5      144.04      138.36     21.80 o 
  10   8   5      343.72      336.63     29.84 o 
  11   8   5      234.07      248.75     38.46 o 
  12   8   5       22.68       61.78     21.84 o 
 -14   9   5        3.01       11.06     28.20 o 
 -13   9   5      199.48      173.99     22.88 o 
 -12   9   5       48.67       50.63     17.39 o 
 -11   9   5       29.63       42.92     16.16 o 
 -10   9   5      104.13       88.70     16.94 o 
  -9   9   5     2811.99     2640.42     90.65 o 
  -8   9   5      451.30      412.49     24.61 o 
  -7   9   5       24.63       32.84     19.44 o 
  -6   9   5      161.69      147.64     15.25 o 
  -5   9   5      763.58      739.04     27.13 o 
  -4   9   5      207.47      208.96     13.11 o 
  -3   9   5     4399.33     3997.38     70.75 o 
  -2   9   5        3.53       16.10      9.18 o 
  -1   9   5      419.46      409.30     14.67 o 
   0   9   5       73.05       58.33      7.92 o 
   1   9   5     2779.77     2870.44     48.83 o 
   2   9   5      258.22      287.12     13.16 o 
   3   9   5      477.96      445.71     16.17 o 
   4   9   5      635.18      588.98     21.60 o 
   5   9   5        4.50       22.03     11.11 o 
   6   9   5     1040.32     1010.75     37.29 o 
   7   9   5      393.62      390.54     32.38 o 
   8   9   5        0.94       -1.22     16.27 o 
   9   9   5      621.95      595.38     37.96 o 
  10   9   5        9.56        8.69     18.57 o 
  11   9   5       20.27       -4.95     17.35 o 
  12   9   5       16.73       15.07     23.83 o 
 -13  10   5       14.97       19.52     19.29 o 
 -12  10   5      396.24      412.25     30.89 o 
 -11  10   5      172.72      134.20     20.90 o 
 -10  10   5       83.63       76.16     18.02 o 
  -9  10   5        0.57       -9.35     12.52 o 
  -8  10   5     1694.81     1588.09     46.96 o 
  -7  10   5      307.47      356.44     23.18 o 
  -6  10   5      119.54      146.57     16.02 o 
  -5  10   5     1614.67     1462.91     52.04 o 
  -4  10   5      155.02      160.32     15.52 o 
  -3  10   5      322.24      301.45     15.88 o 
  -2  10   5      391.52      396.06     17.89 o 
  -1  10   5     1725.24     1671.65     38.90 o 
   0  10   5      660.65      599.53     18.56 o 
   1  10   5       61.58       54.02     10.69 o 
   2  10   5        5.56       -6.27      7.18 o 
   3  10   5      393.28      421.78     18.48 o 
   4  10   5     1957.52     1868.13     48.25 o 
   5  10   5      378.99      396.30     34.81 o 
   6  10   5     1401.71     1351.69     51.99 o 
   7  10   5       28.05       36.73     17.67 o 
   8  10   5       45.22       55.46     18.93 o 
   9  10   5      405.60      358.19     32.61 o 
  10  10   5      137.23      113.21     32.22 o 
  11  10   5       70.78       85.84     22.15 o 
 -13  11   5       22.55       25.44     17.31 o 
 -12  11   5        1.73        1.00     16.08 o 
 -11  11   5       36.64       23.53     17.33 o 
 -10  11   5      715.30      774.78     55.67 o 
  -9  11   5       85.58       70.06     16.46 o 
  -8  11   5      347.56      330.47     56.71 o 
  -7  11   5        1.69        2.43     12.05 o 
  -6  11   5      172.78      176.42     20.03 o 
  -5  11   5       11.08       21.50     12.46 o 
  -4  11   5      943.22      867.75     31.72 o 
  -3  11   5       37.56       41.61     10.43 o 
  -2  11   5     1139.51     1072.24     29.75 o 
  -1  11   5      139.29      126.16     12.68 o 
   0  11   5      325.31      305.88     16.77 o 
   1  11   5        4.05        9.42      7.63 o 
   2  11   5      787.50      772.14     22.30 o 
   3  11   5       45.03       44.07     10.39 o 
   4  11   5      304.31      306.69     25.97 o 
   5  11   5        7.57        3.09     15.27 o 
   6  11   5      360.53      384.65     30.95 o 
   7  11   5        0.17       16.46     18.80 o 
   8  11   5     1762.26     1635.42     61.27 o 
   9  11   5       14.96        7.85     19.26 o 
  10  11   5        5.61       -3.40     20.64 o 
  11  11   5        1.05       -1.29     18.73 o 
 -12  12   5       36.18       59.88     19.56 o 
 -11  12   5       32.93       38.32     17.53 o 
 -10  12   5      170.26      144.50     21.29 o 
  -9  12   5       82.15       92.79     18.10 o 
  -8  12   5      134.51      120.41     17.87 o 
  -7  12   5      100.36       90.02     16.75 o 
  -6  12   5     1444.85     1398.24     44.18 o 
  -5  12   5      508.45      498.79     27.05 o 
  -4  12   5      703.34      623.27     28.87 o 
  -3  12   5        0.23      -13.53     10.59 o 
  -2  12   5     4134.96     3961.68     74.30 o 
  -1  12   5      827.40      784.07     25.74 o 
   0  12   5     1182.17     1132.21     34.67 o 
   1  12   5      202.40      194.73     14.74 o 
   2  12   5        8.15        0.28      8.70 o 
   3  12   5        0.77        3.19     15.07 o 
   4  12   5     1300.35     1338.17     41.09 o 
   5  12   5      715.58      719.97     38.83 o 
   6  12   5      435.92      421.56     57.32 o 
   7  12   5      253.24      240.52     28.88 o 
   8  12   5       36.04       34.66     26.85 o 
   9  12   5       13.87       25.47     20.39 o 
  10  12   5      121.69      135.77     25.76 o 
 -12  13   5      114.17      172.98     56.20 o 
 -11  13   5      231.80      224.76     31.45 o 
 -10  13   5        1.76       29.06     15.99 o 
  -9  13   5      483.12      531.63     57.44 o 
  -8  13   5      185.93      180.06     26.44 o 
  -7  13   5      123.30       91.82     19.11 o 
  -6  13   5      261.55      251.81     23.20 o 
  -5  13   5      172.42      154.75     21.13 o 
  -4  13   5      349.78      355.99     24.30 o 
  -3  13   5     1042.86      986.06     67.47 o 
  -2  13   5       32.89       39.67     11.08 o 
  -1  13   5       10.82       16.41      9.78 o 
   0  13   5       12.11        9.00      9.43 o 
   1  13   5      959.21      940.43     28.82 o 
   2  13   5      425.32      506.08     30.46 o 
   3  13   5     1540.25     1603.02     55.04 o 
   4  13   5        0.19       -3.84     15.17 o 
   5  13   5       15.47        0.42     20.20 o 
   6  13   5       37.45       22.81     20.12 o 
   7  13   5      400.59      449.82     36.10 o 
   8  13   5       22.46       -3.15     19.19 o 
   9  13   5      421.98      498.31     39.95 o 
  10  13   5        6.60      -50.76     33.84 o 
 -11  14   5      305.27      337.15     30.72 o 
 -10  14   5       31.14       28.15     17.79 o 
  -9  14   5        1.55       -9.23     15.16 o 
  -8  14   5       33.05       20.57     17.87 o 
  -7  14   5      256.44      291.51     26.30 o 
  -6  14   5     1429.78     1430.51     80.58 o 
  -5  14   5      470.08      451.23     28.66 o 
  -4  14   5      149.71      119.05     18.04 o 
  -3  14   5      119.52      129.83     17.68 o 
  -2  14   5      582.66      576.26     28.63 o 
  -1  14   5      384.19      367.23     20.50 o 
   0  14   5        2.21        1.82      9.80 o 
   1  14   5       20.08       18.92     13.76 o 
   2  14   5        2.02       -4.15     18.04 o 
   3  14   5       37.30       32.41     33.01 o 
   4  14   5      139.78      158.07     23.87 o 
   5  14   5      396.66      455.79     50.95 o 
   6  14   5      110.73       97.19     24.18 o 
   7  14   5      104.88      127.55     25.53 o 
   8  14   5       49.72       61.97     23.08 o 
   9  14   5       10.79        4.18     26.40 o 
 -10  15   5      132.74      141.81     25.53 o 
  -9  15   5      124.62      118.11     22.15 o 
  -8  15   5      496.53      472.33     33.55 o 
  -7  15   5        0.44       -6.31     15.19 o 
  -6  15   5       37.51       21.18     16.89 o 
  -5  15   5      179.54      154.91     20.99 o 
  -4  15   5      902.63      914.39     37.48 o 
  -3  15   5       23.67       31.55     16.24 o 
  -2  15   5      468.47      483.00     27.74 o 
  -1  15   5       50.47       23.58     13.43 o 
   0  15   5        1.20        7.61     10.69 o 
   1  15   5      439.22      435.99     38.21 o 
   2  15   5     1471.82     1468.50     67.36 o 
   3  15   5      121.51      123.42     29.03 o 
   4  15   5       29.75       13.43     22.71 o 
   5  15   5       13.69       15.62     17.99 o 
   6  15   5       54.90       84.29     23.27 o 
   7  15   5        6.11       -4.09     19.10 o 
   8  15   5      280.39      366.01     45.93 o 
  -9  16   5       19.93       -8.53     21.43 o 
  -8  16   5      252.50      229.58     26.87 o 
  -7  16   5       24.90       22.50     19.01 o 
  -6  16   5      507.12      506.50     51.19 o 
  -5  16   5       30.47       38.77     17.27 o 
  -4  16   5      130.63      150.83     21.57 o 
  -3  16   5      176.05      158.30     20.44 o 
  -2  16   5       25.04       22.53     15.03 o 
  -1  16   5      299.15      339.91     26.70 o 
   0  16   5      339.79      402.46     38.03 o 
   1  16   5        9.67        8.96     18.93 o 
   2  16   5        0.27       12.32     21.71 o 
   3  16   5      173.05      200.87     32.92 o 
   4  16   5      713.06      676.41    103.75 o 
   5  16   5       16.60       15.20     25.86 o 
   6  16   5      197.49      181.44     60.13 o 
   7  16   5       17.41       12.08     25.94 o 
  -8  17   5      464.72      447.47     40.92 o 
  -7  17   5        1.07       10.96     20.70 o 
  -6  17   5       76.88       53.58     28.30 o 
  -5  17   5      178.40      181.08     24.11 o 
  -4  17   5       42.15       20.78     17.44 o 
  -3  17   5      385.14      457.33     30.45 o 
  -2  17   5      103.04       75.05     17.90 o 
  -1  17   5       87.16        0.08     35.20 o 
   0  17   5       19.30       24.63     37.09 o 
   1  17   5      231.98      294.98     57.56 o 
   2  17   5       95.86      204.18     52.27 o 
   3  17   5      902.60      899.29     89.82 o 
   4  17   5        1.38       31.50     44.64 o 
   5  17   5        0.92       40.59     28.53 o 
  -6  18   5        9.20       23.10     19.25 o 
  -5  18   5      297.55      318.68     32.44 o 
  -4  18   5        1.35       17.50     16.93 o 
  -3  18   5       14.07       37.24     22.59 o 
  -2  18   5       49.62       23.79     37.17 o 
  -1  18   5      103.91      140.35     48.42 o 
   0  18   5       23.01       48.72     43.28 o 
   1  18   5      174.58      265.58     73.20 o 
   2  18   5        6.16      -22.69     23.12 o 
   3  18   5        3.86       36.17     31.16 o 
   4  18   5       30.43       33.01     37.24 o 
  -3  19   5       55.01       80.37     40.11 o 
 -14   0   6      159.42      125.55     39.66 o 
 -12   0   6       27.58       -4.03     15.87 o 
 -10   0   6        6.37       20.46     11.73 o 
  -8   0   6       96.00       73.88     11.40 o 
  -6   0   6     4546.31     4472.01     95.66 o 
  -4   0   6     7910.07     8582.31    170.27 o 
  -2   0   6     5833.20     6062.09    121.21 o 
   0   0   6     4177.69     4148.87     85.04 o 
   2   0   6      222.73      245.01     12.54 o 
   4   0   6     3788.94     3767.08     82.56 o 
   6   0   6     6384.43     6331.37    134.18 o 
   8   0   6     1070.94     1079.01     37.96 o 
  10   0   6      185.59      127.89     35.96 o 
  12   0   6        2.51       37.09     37.24 o 
 -15   1   6      204.51      234.32     50.01 o 
 -14   1   6      379.02      351.41     53.78 o 
 -13   1   6        8.37        0.81     15.77 o 
 -12   1   6      296.72      310.30     32.09 o 
 -11   1   6     2064.86     1971.67     50.78 o 
 -10   1   6     5966.35     5875.87    100.68 o 
  -9   1   6      371.20      357.10     20.68 o 
  -8   1   6      414.70      406.40     14.38 o 
  -7   1   6     3838.08     3893.88     61.09 o 
  -6   1   6       25.91       34.28      5.68 o 
  -5   1   6       39.67       52.55      5.65 o 
  -4   1   6     1058.42      996.11     19.67 o 
  -3   1   6       40.18       49.37      6.65 o 
  -2   1   6        6.60       12.31      3.95 o 
  -1   1   6     1490.71     1461.75     24.49 o 
   0   1   6     6904.04     7115.87     99.37 o 
   1   1   6       34.40       29.61      5.26 o 
   2   1   6     3231.69     3076.18     47.18 o 
   3   1   6     1789.75     1528.23     29.24 o 
   4   1   6      976.80     1002.00     22.95 o 
   5   1   6       22.65       44.85      7.11 o 
   6   1   6      484.00      485.50     16.31 o 
   7   1   6     1701.60     1682.56     44.55 o 
   8   1   6      162.44      136.56     13.14 o 
   9   1   6        2.05       -5.30     10.46 o 
  10   1   6       80.09       65.40     22.56 o 
  11   1   6       14.39       27.51     21.54 o 
  12   1   6      114.94       92.90     27.18 o 
  13   1   6       96.19      114.85     29.83 o 
 -15   2   6        9.41        9.83     24.20 o 
 -14   2   6       80.36       94.44     22.22 o 
 -13   2   6     1027.96     1046.38     46.22 o 
 -12   2   6       22.97       17.03     15.72 o 
 -11   2   6     1598.51     1624.39     45.34 o 
 -10   2   6      115.77      103.09     19.40 o 
  -9   2   6      149.65      145.42     13.15 o 
  -8   2   6     2342.54     2366.90     41.66 o 
  -7   2   6     3166.81     3168.98     51.42 o 
  -6   2   6      167.53      186.29      9.55 o 
  -5   2   6      281.84      269.28     10.15 o 
  -4   2   6     1021.90     1193.22     22.44 o 
  -3   2   6     8967.18     9296.65    129.25 o 
  -2   2   6     3986.93     4191.39     61.16 o 
  -1   2   6     7555.47     7640.50    106.62 o 
   0   2   6      593.86      651.31     16.11 o 
   1   2   6      711.17      665.09     27.04 o 
   2   2   6      908.13      828.81     17.06 o 
   3   2   6     1779.88     1729.55     33.53 o 
   4   2   6        4.24       14.33      5.25 o 
   5   2   6     5909.26     5659.98     84.71 o 
   6   2   6      210.49      205.70     18.00 o 
   7   2   6     3263.56     3151.04     66.76 o 
   8   2   6       96.48      126.44     14.79 o 
   9   2   6      382.30      402.25     22.88 o 
  10   2   6       91.03      102.89     18.85 o 
  11   2   6      106.72       75.43     43.89 o 
  12   2   6       12.01        1.59     32.48 o 
  13   2   6       50.84       54.31     38.75 o 
 -15   3   6        3.64        7.60     19.15 o 
 -14   3   6      215.30      199.22     26.49 o 
 -13   3   6       99.75       88.58     34.32 o 
 -12   3   6      124.55       78.97     19.43 o 
 -11   3   6       16.10       20.51     11.66 o 
 -10   3   6      347.52      326.22     20.47 o 
  -9   3   6     4809.41     4388.03    200.19 o 
  -8   3   6     1258.69     1197.52     26.92 o 
  -7   3   6        4.08       19.72      7.65 o 
  -6   3   6     1035.31     1082.67     22.35 o 
  -5   3   6     3251.86     3553.65     54.92 o 
  -4   3   6     2285.67     2267.65     36.97 o 
  -3   3   6     5484.36     5462.34     78.80 o 
  -2   3   6     1788.21     1980.49     32.19 o 
  -1   3   6      167.91      164.83      6.74 o 
   0   3   6      988.64      958.23     24.50 o 
   1   3   6    12806.20    13043.06    197.43 o 
   2   3   6     6085.29     6012.73     96.47 o 
   3   3   6     2158.83     2256.21     54.48 o 
   4   3   6      179.62      230.24     10.12 o 
   5   3   6      259.05      249.05     11.42 o 
   6   3   6       74.87       76.63      8.88 o 
   7   3   6      280.34      256.16     15.29 o 
   8   3   6      216.52      207.15     17.42 o 
   9   3   6      508.42      478.00     24.77 o 
  10   3   6        0.27        3.86     12.55 o 
  11   3   6       17.80       10.39     21.64 o 
  12   3   6       65.33       72.20     25.26 o 
  13   3   6      378.62      603.62     54.05 o 
 -15   4   6       24.10       14.55     19.56 o 
 -14   4   6      487.91      530.37     38.60 o 
 -13   4   6       24.88       54.97     21.03 o 
 -12   4   6     1660.43     1684.19     50.09 o 
 -11   4   6       18.55       13.19     12.05 o 
 -10   4   6      224.68      202.41     17.78 o 
  -9   4   6      113.18      143.16     14.98 o 
  -8   4   6      984.49      935.47     30.17 o 
  -7   4   6     2091.86     2021.58     57.03 o 
  -6   4   6     2940.30     2777.49     51.12 o 
  -5   4   6      319.39      300.12     10.57 o 
  -4   4   6       20.91       23.91      4.54 o 
  -3   4   6        4.28       19.22      4.22 o 
  -2   4   6     3092.41     3222.67     49.19 o 
  -1   4   6     1041.73     1129.75     21.07 o 
   0   4   6     1875.46     1751.14     29.60 o 
   1   4   6        3.09        2.42      3.85 o 
   2   4   6     1454.20     1532.93     27.71 o 
   3   4   6     1527.08     1540.32     28.66 o 
   4   4   6     2992.77     2855.00     47.18 o 
   5   4   6      474.69      460.24     15.48 o 
   6   4   6     1481.71     1468.95     34.05 o 
   7   4   6      146.34      201.02     22.93 o 
   8   4   6      440.80      405.35     35.16 o 
   9   4   6      317.62      275.80     20.55 o 
  10   4   6      293.33      331.85     23.33 o 
  11   4   6        0.51       11.31     16.62 o 
  12   4   6       74.53       41.81     23.65 o 
  13   4   6        0.49      -33.46     39.73 o 
 -15   5   6      129.27      133.44     25.38 o 
 -14   5   6        5.47      -11.04     19.19 o 
 -13   5   6       21.76       46.52     16.06 o 
 -12   5   6      292.01      263.35     22.45 o 
 -11   5   6       59.86       41.87     13.53 o 
 -10   5   6      504.70      532.54     49.42 o 
  -9   5   6      369.79      327.66     20.87 o 
  -8   5   6     1221.45     1139.82     38.89 o 
  -7   5   6      428.55      356.83     28.38 o 
  -6   5   6      733.31      708.83     20.35 o 
  -5   5   6        3.71       -2.85      5.50 o 
  -4   5   6     1543.13     1444.02     30.42 o 
  -3   5   6      175.52      180.43      8.18 o 
  -2   5   6     1475.56     1739.78     29.98 o 
  -1   5   6      189.34      193.11     12.74 o 
   0   5   6     5028.67     4753.32     70.21 o 
   1   5   6      501.87      436.30     12.62 o 
   2   5   6    16263.77    16022.39    220.70 o 
   3   5   6     2995.00     2780.05     45.90 o 
   4   5   6     3630.39     3722.91     59.21 o 
   5   5   6        1.39       -7.28      6.61 o 
   6   5   6      121.77      118.51     13.57 o 
   7   5   6      135.47      158.13     15.26 o 
   8   5   6      951.31      925.95     51.38 o 
   9   5   6       24.78        6.97     13.29 o 
  10   5   6      175.75      200.65     20.10 o 
  11   5   6       60.45       66.11     17.08 o 
  12   5   6      237.72      289.77     54.77 o 
 -15   6   6       27.12       23.92     22.80 o 
 -14   6   6      100.16      103.93     25.34 o 
 -13   6   6      324.59      337.83     34.20 o 
 -12   6   6       57.64       70.97     16.50 o 
 -11   6   6     1131.50     1180.62     40.66 o 
 -10   6   6       43.93       33.58     12.39 o 
  -9   6   6        6.43       -5.61     10.09 o 
  -8   6   6      289.19      259.20     18.60 o 
  -7   6   6     2399.49     2244.47     56.95 o 
  -6   6   6      979.84      924.13     24.09 o 
  -5   6   6     1277.83     1361.91     35.60 o 
  -4   6   6      767.06      817.12     21.47 o 
  -3   6   6     5212.78     5426.89     79.82 o 
  -2   6   6     1339.68     1247.80     29.46 o 
  -1   6   6     1032.34      928.89     20.09 o 
   0   6   6      367.79      314.10     11.27 o 
   1   6   6     8357.14     8858.71    126.00 o 
   2   6   6       48.43       48.93      7.86 o 
   3   6   6      355.45      353.52     23.04 o 
   4   6   6     3116.55     3179.95     58.85 o 
   5   6   6     1131.91     1057.97     27.77 o 
   6   6   6      160.43      176.56     15.64 o 
   7   6   6       36.57       36.61     11.96 o 
   8   6   6       99.95      117.23     15.55 o 
   9   6   6      514.91      592.85     28.92 o 
  10   6   6       25.45       40.33     19.44 o 
  11   6   6      422.57      417.71     33.15 o 
  12   6   6        0.79       10.36     25.31 o 
 -15   7   6       66.99       59.45     42.00 o 
 -14   7   6       11.91       -3.68     15.25 o 
 -13   7   6       15.28       25.72     16.00 o 
 -12   7   6      139.28      132.32     19.49 o 
 -11   7   6      415.73      444.27     28.01 o 
 -10   7   6        6.23       -0.83     12.15 o 
  -9   7   6     1993.33     1974.21     52.34 o 
  -8   7   6      491.98      433.85     23.31 o 
  -7   7   6      138.32      149.94     15.13 o 
  -6   7   6     1098.00     1062.78     32.15 o 
  -5   7   6     1887.27     1828.31     38.20 o 
  -4   7   6       28.20       20.12      6.92 o 
  -3   7   6     3783.47     3831.18     59.16 o 
  -2   7   6      302.20      307.62     11.47 o 
  -1   7   6       78.36       55.95      7.10 o 
   0   7   6     1441.02     1506.59     28.74 o 
   1   7   6     4111.64     3869.27     60.77 o 
   2   7   6       14.89       23.31      6.64 o 
   3   7   6    10985.72    10984.66    156.54 o 
   4   7   6      126.72      119.44     11.35 o 
   5   7   6        6.32        6.13      9.67 o 
   6   7   6     1115.47     1039.52     46.33 o 
   7   7   6      196.46      199.69     17.89 o 
   8   7   6       17.67       33.31     13.40 o 
   9   7   6      466.44      460.33     38.15 o 
  10   7   6       16.86       24.44     16.90 o 
  11   7   6       32.09       36.83     19.40 o 
  12   7   6        2.72       24.38     20.62 o 
 -14   8   6      359.37      375.60     30.09 o 
 -13   8   6      426.02      434.52     34.46 o 
 -12   8   6      530.95      542.49     32.79 o 
 -11   8   6      116.51      126.20     18.78 o 
 -10   8   6      182.91      172.05     19.34 o 
  -9   8   6      135.17      118.13     17.91 o 
  -8   8   6      911.36      847.45     31.68 o 
  -7   8   6        4.73       15.66     10.56 o 
  -6   8   6     2186.40     2180.41     70.35 o 
  -5   8   6      339.19      301.47     16.27 o 
  -4   8   6      256.11      279.37     14.19 o 
  -3   8   6     2278.20     2159.64     60.84 o 
  -2   8   6     1765.68     1777.60     33.02 o 
  -1   8   6     4279.92     4430.34     68.73 o 
   0   8   6     2954.10     2874.72     48.15 o 
   1   8   6      678.53      649.47     29.37 o 
   2   8   6      153.97      161.40     10.51 o 
   3   8   6      908.73      927.48     44.27 o 
   4   8   6      410.98      418.91     32.52 o 
   5   8   6      144.32      135.57     15.65 o 
   6   8   6      373.58      416.13     23.52 o 
   7   8   6       20.00        9.87     11.89 o 
   8   8   6       17.08       -8.12     12.33 o 
   9   8   6      106.08      103.91     23.88 o 
  10   8   6       84.84      161.20     29.91 o 
  11   8   6       15.34        0.00     17.68 o 
  12   8   6      199.74      239.65     54.61 o 
 -14   9   6      249.81      283.34     28.34 o 
 -13   9   6        1.06       25.57     17.28 o 
 -12   9   6      127.59      128.46     24.88 o 
 -11   9   6       71.72       55.55     17.50 o 
 -10   9   6     1240.59     1209.56     42.24 o 
  -9   9   6      826.15      795.32     33.13 o 
  -8   9   6       82.48       77.46     14.66 o 
  -7   9   6     1369.73     1312.20     39.57 o 
  -6   9   6       31.35       17.84     10.47 o 
  -5   9   6      641.60      595.41     29.67 o 
  -4   9   6     1739.64     1681.85     37.27 o 
  -3   9   6        6.72        2.39      7.41 o 
  -2   9   6     1414.11     1458.03     38.83 o 
  -1   9   6       15.03       17.05      7.08 o 
   0   9   6     1069.48     1028.87     23.92 o 
   1   9   6      363.12      392.73     15.30 o 
   2   9   6     4446.41     4328.61     69.24 o 
   3   9   6      427.12      444.77     18.90 o 
   4   9   6      172.77      179.43     16.71 o 
   5   9   6      654.34      628.19     27.72 o 
   6   9   6       26.10       28.91     12.35 o 
   7   9   6        2.29      -10.67     11.77 o 
   8   9   6      585.68      530.09     35.75 o 
   9   9   6       35.37       31.96     18.95 o 
  10   9   6        2.37        6.28     17.67 o 
  11   9   6        0.21       14.57     19.80 o 
 -13  10   6      242.30      273.20     41.87 o 
 -12  10   6      132.97      167.27     22.80 o 
 -11  10   6      343.04      352.55     27.94 o 
 -10  10   6      130.88      176.04     30.62 o 
  -9  10   6        5.95        8.90     19.39 o 
  -8  10   6       71.60       68.41     14.60 o 
  -7  10   6      473.48      446.31     25.28 o 
  -6  10   6     1166.75     1090.71     35.76 o 
  -5  10   6      914.94      897.07     31.38 o 
  -4  10   6        0.33      -11.04      7.36 o 
  -3  10   6       19.42       21.77      8.76 o 
  -2  10   6     2266.34     2191.75     46.09 o 
  -1  10   6     2829.51     2660.18     52.81 o 
   0  10   6     1465.21     1573.43     32.17 o 
   1  10   6      590.44      610.48     23.62 o 
   2  10   6        0.06        3.98      8.41 o 
   3  10   6      855.17      864.21     30.41 o 
   4  10   6        6.34       10.42     10.47 o 
   5  10   6     2693.23     2658.53     63.93 o 
   6  10   6     1485.23     1552.31     51.71 o 
   7  10   6       54.12       39.51     18.33 o 
   8  10   6      141.01       92.26     22.37 o 
   9  10   6       44.06       -1.35     17.71 o 
  10  10   6       90.44       96.07     25.96 o 
  11  10   6        5.34       22.43     21.03 o 
 -13  11   6       47.72       59.87     20.08 o 
 -12  11   6       40.91       38.21     17.22 o 
 -11  11   6      401.46      479.35     49.37 o 
 -10  11   6      118.28       91.55     19.00 o 
  -9  11   6     2237.19     2234.45     83.13 o 
  -8  11   6      370.82      334.20     24.55 o 
  -7  11   6       98.64      128.82     20.84 o 
  -6  11   6      911.07      874.50     33.16 o 
  -5  11   6      403.31      358.50     22.65 o 
  -4  11   6      124.95      115.84     15.57 o 
  -3  11   6      558.99      583.71     22.90 o 
  -2  11   6       98.06       84.89     12.16 o 
  -1  11   6        4.66       -0.43      8.76 o 
   0  11   6       92.47      101.87     11.73 o 
   1  11   6     1488.80     1487.79     32.19 o 
   2  11   6       39.50       38.97      9.99 o 
   3  11   6      219.00      247.15     18.90 o 
   4  11   6        2.87       -4.88     10.87 o 
   5  11   6       10.71       15.96     12.60 o 
   6  11   6       10.20      -20.42     14.49 o 
   7  11   6      715.97      673.80     56.31 o 
   8  11   6        7.13       -4.30     18.03 o 
   9  11   6       50.45       35.42     34.12 o 
  10  11   6       19.83       18.75     29.45 o 
 -12  12   6      348.67      369.49     31.25 o 
 -11  12   6      133.77      164.06     22.59 o 
 -10  12   6       29.60       15.71     15.76 o 
  -9  12   6       13.24        5.87     14.23 o 
  -8  12   6      399.20      394.64     27.58 o 
  -7  12   6      131.40      129.89     18.89 o 
  -6  12   6      290.37      296.29     24.34 o 
  -5  12   6        3.39       15.47     13.24 o 
  -4  12   6      223.13      167.84     18.72 o 
  -3  12   6     1101.98     1033.11     35.47 o 
  -2  12   6     1052.98     1085.07     48.38 o 
  -1  12   6     1345.29     1282.93     33.82 o 
   0  12   6      142.56      169.49     14.40 o 
   1  12   6      294.80      290.11     19.68 o 
   2  12   6      173.08      202.27     17.73 o 
   3  12   6      129.04      119.19     16.06 o 
   4  12   6      168.29      184.48     19.03 o 
   5  12   6     1238.37     1209.43     66.42 o 
   6  12   6      267.71      290.40     87.34 o 
   7  12   6      205.06      213.53     32.51 o 
   8  12   6       37.04       79.81     22.81 o 
   9  12   6      233.77      226.57     30.43 o 
  10  12   6       14.18        7.25     21.95 o 
 -12  13   6       10.63       37.69     47.06 o 
 -11  13   6        8.46       13.28     16.23 o 
 -10  13   6      499.40      488.65     32.77 o 
  -9  13   6        6.94       -3.79     15.30 o 
  -8  13   6     1442.41     1471.97     49.44 o 
  -7  13   6      315.11      287.70     30.94 o 
  -6  13   6      197.74      237.52     22.40 o 
  -5  13   6       16.53       32.67     14.57 o 
  -4  13   6     1133.96     1091.83     38.74 o 
  -3  13   6        1.18      -18.20     12.14 o 
  -2  13   6      147.77      164.84     15.07 o 
  -1  13   6      224.11      230.05     16.71 o 
   0  13   6      500.08      511.27     25.32 o 
   1  13   6      420.04      419.30     28.18 o 
   2  13   6     2486.08     2615.54     74.23 o 
   3  13   6       23.00       26.48     13.01 o 
   4  13   6      366.15      379.18     31.23 o 
   5  13   6       18.50       22.02     17.37 o 
   6  13   6      135.88      153.95     42.30 o 
   7  13   6        0.48       12.14     18.76 o 
   8  13   6      526.06      520.88     41.47 o 
   9  13   6        0.14      -12.09     20.67 o 
 -11  14   6       31.67       33.31     23.57 o 
 -10  14   6      104.11      115.46     21.37 o 
  -9  14   6       31.55       39.57     17.69 o 
  -8  14   6      151.69      152.12     22.69 o 
  -7  14   6      442.50      462.11     30.77 o 
  -6  14   6      985.81      968.01     39.69 o 
  -5  14   6       46.80       53.04     16.00 o 
  -4  14   6       35.06       53.58     15.55 o 
  -3  14   6      132.34      104.44     17.73 o 
  -2  14   6      391.22      423.76     25.39 o 
  -1  14   6       51.85       44.77     11.91 o 
   0  14   6      332.66      313.49     21.92 o 
   1  14   6       35.07       58.68     20.55 o 
   2  14   6        7.89       32.10     15.44 o 
   3  14   6       13.05       34.31     22.47 o 
   4  14   6      623.37      528.98     47.33 o 
   5  14   6       22.19       -9.28     17.21 o 
   6  14   6      329.86      376.00     41.92 o 
   7  14   6      157.77      170.97     26.87 o 
   8  14   6       22.13      -23.20     40.29 o 
 -10  15   6       21.53       19.43     23.19 o 
  -9  15   6      336.39      332.32     29.94 o 
  -8  15   6        6.82       38.95     18.46 o 
  -7  15   6       58.39       36.81     17.91 o 
  -6  15   6      118.43      120.03     21.23 o 
  -5  15   6      459.98      424.86     29.96 o 
  -4  15   6       57.13       48.62     16.46 o 
  -3  15   6      402.83      406.60     37.24 o 
  -2  15   6       23.26       10.13     13.82 o 
  -1  15   6      220.17      230.00     20.01 o 
   0  15   6      134.32      122.66     19.16 o 
   1  15   6      169.32      201.56     22.78 o 
   2  15   6      472.27      492.53    118.71 o 
   3  15   6      163.37      159.48     30.21 o 
   4  15   6       39.82       23.64     24.66 o 
   5  15   6       13.89        5.70     24.90 o 
   6  15   6        1.86        1.60     19.41 o 
   7  15   6       75.63      105.14     28.45 o 
  -9  16   6        3.23      -25.20     20.42 o 
  -8  16   6        2.83      -25.12     16.75 o 
  -7  16   6      470.45      474.48     33.60 o 
  -6  16   6      105.21       94.35     20.90 o 
  -5  16   6      448.53      548.70     43.22 o 
  -4  16   6        1.67        8.28     15.75 o 
  -3  16   6       56.36       58.38     17.79 o 
  -2  16   6       38.17       49.64     17.61 o 
  -1  16   6      512.48      546.93     34.29 o 
   0  16   6       45.36       43.96     21.27 o 
   1  16   6      159.99      193.67     60.17 o 
   2  16   6      137.38      176.01     30.24 o 
   3  16   6      439.30      383.30     41.01 o 
   4  16   6       33.71       63.25     26.59 o 
   5  16   6      102.79      116.65     33.05 o 
   6  16   6       65.55       70.50     30.18 o 
  -8  17   6       59.36       51.20     30.72 o 
  -7  17   6       17.54       22.26     18.15 o 
  -6  17   6       40.16       17.42     17.20 o 
  -5  17   6      112.26      106.75     20.93 o 
  -4  17   6      221.12      229.70     24.69 o 
  -3  17   6      378.81      371.87     31.92 o 
  -2  17   6      242.37      257.06     27.26 o 
  -1  17   6       23.11      -18.20     33.16 o 
   0  17   6       16.58       68.36     37.54 o 
   1  17   6      224.05      287.64     36.95 o 
   2  17   6      968.91     1096.62    106.43 o 
   3  17   6      234.14      256.59     35.82 o 
   4  17   6       81.36      133.71     46.19 o 
   5  17   6        0.89        4.91     29.91 o 
  -6  18   6      493.48      516.60     42.07 o 
  -5  18   6        7.38        9.34     18.04 o 
  -4  18   6       67.62       89.47     32.04 o 
  -3  18   6        1.68       21.31     19.91 o 
  -2  18   6       70.52       95.25     42.00 o 
  -1  18   6       31.13       44.87     41.47 o 
   0  18   6      283.06      229.34     56.20 o 
   1  18   6        7.00        3.02     31.27 o 
   2  18   6       87.59       63.15     40.56 o 
 -15   0   7       33.30        2.72     28.40 o 
 -13   0   7      490.39      458.97     58.92 o 
 -11   0   7       29.15       19.10     16.13 o 
  -9   0   7     1019.56     1032.16     35.45 o 
  -7   0   7     6365.20     6279.77    131.79 o 
  -5   0   7     7342.47     8266.70    166.31 o 
  -3   0   7     6184.86     6000.93    121.88 o 
  -1   0   7    13697.67    14093.07    272.32 o 
   1   0   7     1076.25     1139.79     29.70 o 
   3   0   7     6062.96     6127.91    126.35 o 
   5   0   7     1152.92      967.96     40.18 o 
   7   0   7      167.75      162.83     22.09 o 
   9   0   7      321.21      304.95     46.99 o 
  11   0   7      340.84      332.98     51.37 o 
  13   0   7        5.48       35.13     39.43 o 
 -15   1   7       73.92      144.36     41.55 o 
 -14   1   7      131.36      128.63     30.85 o 
 -13   1   7       64.60       82.77     24.95 o 
 -12   1   7      211.77      240.05     28.60 o 
 -11   1   7        5.09       23.67     13.91 o 
 -10   1   7     2185.56     2245.59     58.46 o 
  -9   1   7      345.17      351.89     14.72 o 
  -8   1   7     2315.41     2289.03     40.94 o 
  -7   1   7      357.58      374.61     13.57 o 
  -6   1   7       99.93      105.53      7.95 o 
  -5   1   7     2079.69     2039.69     34.98 o 
  -4   1   7     8803.39     8625.25    121.54 o 
  -3   1   7    15197.04    15644.66    213.73 o 
  -2   1   7     4239.40     4157.59     61.29 o 
  -1   1   7      797.69      804.71     16.27 o 
   0   1   7    11175.60    11428.64    157.44 o 
   1   1   7     2931.48     2930.51     50.70 o 
   2   1   7       48.17       32.40      5.39 o 
   3   1   7     4049.04     4126.53     62.73 o 
   4   1   7        7.74        9.48      5.57 o 
   5   1   7      582.89      587.19     17.67 o 
   6   1   7     1127.54     1246.47     37.58 o 
   7   1   7      555.04      556.79     21.09 o 
   8   1   7       16.98       15.41     11.59 o 
   9   1   7       45.13       95.33     18.36 o 
  10   1   7        7.35       19.58     21.82 o 
  11   1   7        5.36       10.88     22.21 o 
  12   1   7       83.07       76.85     27.09 o 
  13   1   7       90.90       74.18     43.13 o 
 -15   2   7       30.64       -2.97     26.89 o 
 -14   2   7      453.34      382.97     49.78 o 
 -13   2   7       37.97       25.77     18.23 o 
 -12   2   7      835.21      728.38     38.25 o 
 -11   2   7       37.34       47.65     12.31 o 
 -10   2   7       35.70       48.07     13.41 o 
  -9   2   7      204.24      225.99     14.21 o 
  -8   2   7     1314.12     1314.84     27.71 o 
  -7   2   7        0.76        9.24      5.92 o 
  -6   2   7     3530.64     3436.21     54.47 o 
  -5   2   7     1733.34     1856.72     32.69 o 
  -4   2   7      672.64      683.95     16.22 o 
  -3   2   7      502.37      594.71     14.30 o 
  -2   2   7     6667.72     6824.23     96.80 o 
  -1   2   7      615.81      622.37     44.51 o 
   0   2   7    11263.37    11219.33    170.73 o 
   1   2   7       42.45       45.66      6.63 o 
   2   2   7      948.71      944.33     23.24 o 
   3   2   7     1935.56     2036.00     34.96 o 
   4   2   7     1443.50     1494.62     28.63 o 
   5   2   7      600.27      624.27     30.07 o 
   6   2   7     1753.18     1753.18     38.89 o 
   7   2   7       67.65      104.35     12.33 o 
   8   2   7      391.17      420.56     27.66 o 
   9   2   7       93.62      143.32     21.03 o 
  10   2   7      746.34      806.10     48.27 o 
  11   2   7        8.19        9.39     21.13 o 
  12   2   7      104.31       93.02     26.90 o 
  13   2   7        0.07       71.91     34.90 o 
 -15   3   7      310.19      431.80     59.18 o 
 -14   3   7      199.45      216.31     28.42 o 
 -13   3   7       77.39      115.49     22.83 o 
 -12   3   7        9.53      -12.79     11.14 o 
 -11   3   7      434.61      424.74     24.37 o 
 -10   3   7     2942.42     2882.51     80.12 o 
  -9   3   7       45.88       79.72     12.68 o 
  -8   3   7        6.93        2.26      7.04 o 
  -7   3   7       10.23        9.45      6.06 o 
  -6   3   7     3478.30     3412.74     54.43 o 
  -5   3   7      135.33      132.06      7.97 o 
  -4   3   7     9518.81     9803.60    137.50 o 
  -3   3   7     1921.70     1987.97     34.06 o 
  -2   3   7     3409.29     3399.24     51.80 o 
  -1   3   7      114.67      113.81     10.09 o 
   0   3   7      267.78      289.18     15.79 o 
   1   3   7        5.38       16.85      8.95 o 
   2   3   7     5035.50     4773.50     79.62 o 
   3   3   7        4.51        3.72      5.67 o 
   4   3   7      679.92      660.47     20.61 o 
   5   3   7      940.22      904.50     25.01 o 
   6   3   7      554.69      516.79     19.92 o 
   7   3   7      610.75      614.76     38.17 o 
   8   3   7      572.84      573.68     29.44 o 
   9   3   7      394.39      414.09     29.37 o 
  10   3   7       85.78      101.33     19.80 o 
  11   3   7        1.99       -5.90     21.79 o 
  12   3   7      215.14      235.06     33.81 o 
 -15   4   7       40.27       17.38     21.95 o 
 -14   4   7        0.42        7.27     19.98 o 
 -13   4   7     1199.23     1232.22     52.06 o 
 -12   4   7        2.15       12.21     13.41 o 
 -11   4   7     1617.87     1579.87     54.01 o 
 -10   4   7       77.89       94.04     14.15 o 
  -9   4   7      287.43      283.32     27.58 o 
  -8   4   7      450.46      432.71     21.55 o 
  -7   4   7     6036.84     6074.65    118.53 o 
  -6   4   7      213.86      257.83     20.22 o 
  -5   4   7      399.51      420.80     17.25 o 
  -4   4   7      102.65      112.50      8.75 o 
  -3   4   7     2782.62     2832.00     44.97 o 
  -2   4   7     1737.16     2043.71     34.18 o 
  -1   4   7     8289.12     7931.07    112.01 o 
   0   4   7      222.67      195.45     13.98 o 
   1   4   7     2235.16     2178.14     41.29 o 
   2   4   7      273.93      289.71     18.76 o 
   3   4   7     1087.50     1084.39     26.84 o 
   4   4   7       72.93       75.33      9.67 o 
   5   4   7      532.94      529.39     22.77 o 
   6   4   7      182.05      184.61     21.11 o 
   7   4   7       32.12       25.04     11.54 o 
   8   4   7        7.40       22.66     11.55 o 
   9   4   7      417.36      396.96     24.65 o 
  10   4   7      133.92      120.68     20.68 o 
  11   4   7      402.98      425.25     33.15 o 
  12   4   7       62.59       69.57     26.20 o 
 -15   5   7      399.38      375.49     37.56 o 
 -14   5   7      263.57      263.76     31.30 o 
 -13   5   7      563.91      522.54     30.92 o 
 -12   5   7      220.91      223.62     21.64 o 
 -11   5   7      755.67      722.11     31.79 o 
 -10   5   7       10.04       16.23     10.94 o 
  -9   5   7      206.18      189.07     16.87 o 
  -8   5   7      103.44       93.28     13.01 o 
  -7   5   7      110.85      137.85     11.80 o 
  -6   5   7     1035.62      984.99     37.00 o 
  -5   5   7     4138.93     4057.42     70.25 o 
  -4   5   7       35.36       35.28     17.98 o 
  -3   5   7       38.01       33.79      5.26 o 
  -2   5   7      481.90      454.26     13.06 o 
  -1   5   7     2219.69     2334.37     45.62 o 
   0   5   7       56.11       60.30      6.08 o 
   1   5   7     2440.49     2385.76     39.52 o 
   2   5   7     5220.06     5308.46     88.60 o 
   3   5   7      894.98      826.35     23.74 o 
   4   5   7      631.14      628.10     25.48 o 
   5   5   7       29.65       22.31      8.86 o 
   6   5   7       80.05      122.65     25.15 o 
   7   5   7     1822.27     1896.58     49.89 o 
   8   5   7        4.24       20.19     12.42 o 
   9   5   7      898.62      905.62     34.10 o 
  10   5   7        5.61        3.62     16.20 o 
  11   5   7       31.89       40.53     20.11 o 
  12   5   7      110.72      119.22     67.19 o 
 -15   6   7        6.09       59.14     30.59 o 
 -14   6   7       96.37       70.50     23.29 o 
 -13   6   7      131.08      141.89     21.03 o 
 -12   6   7     1386.63     1448.28     64.39 o 
 -11   6   7        5.41       20.40     13.81 o 
 -10   6   7       72.52       62.15     14.20 o 
  -9   6   7       50.34       42.45     11.89 o 
  -8   6   7       79.91       63.79     12.36 o 
  -7   6   7     3747.08     3504.19     74.19 o 
  -6   6   7     1503.62     1511.37     33.93 o 
  -5   6   7        1.58        5.36      6.86 o 
  -4   6   7     1245.49     1211.20     28.27 o 
  -3   6   7     1963.39     1798.67     32.16 o 
  -2   6   7     1023.78      836.74     18.89 o 
  -1   6   7     2769.19     2806.98     45.81 o 
   0   6   7     9813.71     9970.18    140.76 o 
   1   6   7      630.88      691.77     17.20 o 
   2   6   7      173.70      205.86     12.69 o 
   3   6   7     3044.38     2992.36     56.40 o 
   4   6   7     1751.45     1804.83     59.67 o 
   5   6   7      476.16      470.53     19.15 o 
   6   6   7       23.11       19.22     11.12 o 
   7   6   7       12.96       -3.65     10.69 o 
   8   6   7      798.98      817.16     32.45 o 
   9   6   7      238.66      305.14     23.38 o 
  10   6   7      478.38      469.57     28.16 o 
  11   6   7        6.28       37.46     20.04 o 
  12   6   7      264.44      290.52     55.52 o 
 -15   7   7       12.34       50.16     42.38 o 
 -14   7   7      112.91      153.02     29.48 o 
 -13   7   7       89.09       47.55     19.96 o 
 -12   7   7       33.92       39.28     15.94 o 
 -11   7   7      150.78      162.41     19.36 o 
 -10   7   7     1220.52     1178.35     40.28 o 
  -9   7   7      516.33      494.76     38.60 o 
  -8   7   7      716.60      784.07     39.70 o 
  -7   7   7        1.94       -3.70      8.95 o 
  -6   7   7     1186.75     1130.14     38.64 o 
  -5   7   7      869.71      894.18     24.54 o 
  -4   7   7     3825.40     3493.67    107.12 o 
  -3   7   7      382.66      429.82     16.56 o 
  -2   7   7      595.97      654.85     20.62 o 
  -1   7   7       47.12       43.75      8.97 o 
   0   7   7       97.53      101.76      8.48 o 
   1   7   7      328.08      333.71     15.18 o 
   2   7   7     6882.08     6500.91    117.63 o 
   3   7   7      768.86      749.88     36.70 o 
   4   7   7     1036.17      934.61     52.73 o 
   5   7   7       29.64       28.47     11.33 o 
   6   7   7        3.62       -0.64     10.50 o 
   7   7   7       19.32        3.93     11.30 o 
   8   7   7      232.93      226.42     20.24 o 
   9   7   7        5.34       19.42     15.32 o 
  10   7   7       24.09       20.87     15.58 o 
  11   7   7       22.35       23.18     24.24 o 
  12   7   7      278.56      380.19     62.17 o 
 -14   8   7       60.87       95.91     19.48 o 
 -13   8   7       93.10      140.87     30.32 o 
 -12   8   7      355.08      398.04     29.46 o 
 -11   8   7      347.67      344.36     26.44 o 
 -10   8   7       87.48       61.00     20.93 o 
  -9   8   7      324.35      317.54     23.25 o 
  -8   8   7       88.95       99.48     14.61 o 
  -7   8   7       51.14       54.23     11.92 o 
  -6   8   7     2020.45     2006.69     49.55 o 
  -5   8   7      405.60      397.86     17.20 o 
  -4   8   7      247.78      222.43     13.54 o 
  -3   8   7     2470.58     2566.65     49.84 o 
  -2   8   7     2019.49     1909.25     40.09 o 
  -1   8   7     6676.55     6411.97    117.61 o 
   0   8   7      921.41      826.93     26.21 o 
   1   8   7     2500.15     2237.47     45.04 o 
   2   8   7       71.18       85.01     10.35 o 
   3   8   7      142.70      154.08     14.14 o 
   4   8   7        5.38       23.29     17.89 o 
   5   8   7     1214.56     1141.65     36.76 o 
   6   8   7      171.16      142.50     17.01 o 
   7   8   7       79.10       80.45     15.24 o 
   8   8   7        3.11       -2.62     13.49 o 
   9   8   7      172.44      220.64     25.80 o 
  10   8   7      249.22      241.47     27.96 o 
  11   8   7      203.33      229.24     28.46 o 
 -14   9   7       39.47       63.73     22.00 o 
 -13   9   7      277.93      318.02     37.85 o 
 -12   9   7        0.10        4.71     15.58 o 
 -11   9   7       34.71       46.90     16.83 o 
 -10   9   7       12.71       17.99     14.37 o 
  -9   9   7     2049.71     1970.43     54.86 o 
  -8   9   7      107.87      126.84     16.74 o 
  -7   9   7       16.65       12.06     10.70 o 
  -6   9   7      120.28      111.14     14.28 o 
  -5   9   7     3640.82     3383.00     99.14 o 
  -4   9   7        0.68       -6.36      7.41 o 
  -3   9   7     6541.27     6452.80    107.80 o 
  -2   9   7      143.07      178.82     14.93 o 
  -1   9   7       60.22       60.52      9.99 o 
   0   9   7      118.53      119.71     10.12 o 
   1   9   7     2540.50     2543.47     50.58 o 
   2   9   7       70.90       58.30     10.10 o 
   3   9   7       17.78        4.02      9.83 o 
   4   9   7        5.91       21.70     18.38 o 
   5   9   7        8.69      -11.33     11.47 o 
   6   9   7       63.47       49.59     14.08 o 
   7   9   7      375.00      408.23     25.89 o 
   8   9   7       35.32       13.62     15.04 o 
   9   9   7      169.02      220.98     28.64 o 
  10   9   7        3.11        3.66     19.22 o 
  11   9   7      113.59      101.43     31.59 o 
 -13  10   7      329.92      312.14     28.76 o 
 -12  10   7      616.88      619.91     36.21 o 
 -11  10   7      253.52      236.77     24.19 o 
 -10  10   7      163.74      136.80     20.32 o 
  -9  10   7       87.41      113.21     18.02 o 
  -8  10   7        4.84       11.10     13.11 o 
  -7  10   7      498.06      479.48     29.46 o 
  -6  10   7       19.81        5.95     13.38 o 
  -5  10   7      710.57      701.86     27.53 o 
  -4  10   7       22.90       16.32     10.15 o 
  -3  10   7     1514.63     1538.42     36.84 o 
  -2  10   7     1708.82     1854.72     51.40 o 
  -1  10   7     3354.76     3207.52     61.11 o 
   0  10   7     1097.05     1048.90     32.83 o 
   1  10   7      313.70      294.26     16.32 o 
   2  10   7      334.45      317.47     27.57 o 
   3  10   7      373.95      329.23     20.94 o 
   4  10   7       21.19       12.06     11.74 o 
   5  10   7      400.69      366.00     24.07 o 
   6  10   7      268.35      292.70     23.18 o 
   7  10   7        2.72       23.70     14.53 o 
   8  10   7        0.20      -14.66     18.15 o 
   9  10   7      218.22      279.18     31.28 o 
  10  10   7       17.91       35.59     20.92 o 
 -13  11   7       49.01       31.69     18.83 o 
 -12  11   7       46.91       49.63     18.61 o 
 -11  11   7        0.61        3.01     15.99 o 
 -10  11   7      652.65      643.89     34.88 o 
  -9  11   7       56.30       74.04     16.88 o 
  -8  11   7      407.48      378.91     27.38 o 
  -7  11   7      671.77      673.61     31.23 o 
  -6  11   7        1.96       -4.27     11.18 o 
  -5  11   7       37.70       21.35     14.10 o 
  -4  11   7      908.21      792.24     30.54 o 
  -3  11   7       14.25       22.07     10.14 o 
  -2  11   7     2120.14     2056.19     72.02 o 
  -1  11   7      104.68      123.12     13.26 o 
   0  11   7      713.71      712.51     48.43 o 
   1  11   7        6.27       14.82     10.58 o 
   2  11   7      972.92     1025.23     44.46 o 
   3  11   7      802.98      802.98     30.93 o 
   4  11   7      560.93      606.53     31.68 o 
   5  11   7       70.32       44.14     14.27 o 
   6  11   7      392.19      441.08     27.41 o 
   7  11   7       24.98        2.71     19.87 o 
   8  11   7      176.64      240.52     30.36 o 
   9  11   7       18.52       22.87     21.16 o 
  10  11   7       11.44      -18.84     19.84 o 
 -12  12   7       91.86      131.77     22.81 o 
 -11  12   7        3.42        7.01     18.62 o 
 -10  12   7      225.08      185.10     22.11 o 
  -9  12   7      156.66      169.83     21.66 o 
  -8  12   7      272.18      234.75     22.52 o 
  -7  12   7      301.60      291.61     24.19 o 
  -6  12   7      501.10      506.03     28.22 o 
  -5  12   7      836.51      832.31     55.32 o 
  -4  12   7       17.54        9.48     12.35 o 
  -3  12   7      108.97      121.23     14.25 o 
  -2  12   7     1459.27     1481.34     38.11 o 
  -1  12   7      452.08      414.66     39.10 o 
   0  12   7     1204.39     1116.73     39.51 o 
   1  12   7      298.74      345.76     22.06 o 
   2  12   7      546.14      542.41     31.63 o 
   3  12   7        0.55       -6.81     15.89 o 
   4  12   7      628.18      636.89     30.51 o 
   5  12   7      227.02      206.59     20.62 o 
   6  12   7      184.34      161.02     24.97 o 
   7  12   7        3.35      -13.88     19.38 o 
   8  12   7      224.21      256.35     30.88 o 
   9  12   7       40.12       24.33     45.21 o 
 -11  13   7      206.63      189.12     24.13 o 
 -10  13   7       64.07       89.91     19.85 o 
  -9  13   7      311.90      347.28     28.29 o 
  -8  13   7      219.39      202.02     22.89 o 
  -7  13   7       47.85       26.04     16.57 o 
  -6  13   7        8.19       -1.01     14.97 o 
  -5  13   7     1079.30      998.36     37.62 o 
  -4  13   7      222.44      204.58     20.63 o 
  -3  13   7      409.57      429.40     25.87 o 
  -2  13   7      130.00      123.04     17.35 o 
  -1  13   7        0.25       13.02     11.09 o 
   0  13   7      433.28      370.76     27.35 o 
   1  13   7      791.71      823.54     32.19 o 
   2  13   7      264.99      216.30     34.90 o 
   3  13   7      758.22      806.79     44.00 o 
   4  13   7       50.36       42.66     18.20 o 
   5  13   7        5.19       18.75     17.38 o 
   6  13   7       82.14       76.67     23.30 o 
   7  13   7      480.91      515.96     39.00 o 
   8  13   7       15.34       18.98     22.38 o 
   9  13   7      154.72      206.27     38.66 o 
 -11  14   7      302.41      355.34     63.53 o 
 -10  14   7        0.24      -18.14     15.64 o 
  -9  14   7       87.76       69.45     19.66 o 
  -8  14   7      239.61      220.97     24.55 o 
  -7  14   7      497.56      536.90     33.14 o 
  -6  14   7      816.92      819.85     37.78 o 
  -5  14   7      213.17      240.37     23.89 o 
  -4  14   7      126.33       63.78     25.49 o 
  -3  14   7       25.21       32.48     22.02 o 
  -2  14   7      264.75      266.78     24.95 o 
  -1  14   7      157.08      178.94     23.39 o 
   0  14   7      163.17      170.19     18.03 o 
   1  14   7      151.47      184.97     21.74 o 
   2  14   7      113.40      132.65     20.58 o 
   3  14   7       47.53       58.87     23.58 o 
   4  14   7        3.87       -0.30     26.78 o 
   5  14   7      470.94      435.40     35.80 o 
   6  14   7       69.50       98.19     27.29 o 
   7  14   7        0.79        3.68     19.82 o 
   8  14   7        1.05       25.86     25.79 o 
 -10  15   7      117.61      126.68     48.87 o 
  -9  15   7       41.76       51.78     19.88 o 
  -8  15   7      113.23      155.23     23.05 o 
  -7  15   7        0.33       -9.39     16.32 o 
  -6  15   7      318.28      341.95     28.43 o 
  -5  15   7       30.17       25.44     16.46 o 
  -4  15   7      291.11      281.61     24.88 o 
  -3  15   7       74.43       73.67     18.38 o 
  -2  15   7     1008.97      923.13     41.01 o 
  -1  15   7        8.00       -7.24     12.41 o 
   0  15   7       19.79       28.06     15.28 o 
   1  15   7      407.54      427.34     30.99 o 
   2  15   7      427.77      474.14     43.08 o 
   3  15   7        6.25       19.52     39.24 o 
   4  15   7       71.16       93.83     28.10 o 
   5  15   7       14.33       -6.78     22.90 o 
   6  15   7        0.92       22.96     27.72 o 
   7  15   7        4.09      -33.75     25.49 o 
  -9  16   7        2.40      -46.00     47.14 o 
  -8  16   7       94.05       74.43     22.01 o 
  -7  16   7        0.44        5.15     16.98 o 
  -6  16   7      551.39      575.34     36.44 o 
  -5  16   7        0.55      -18.92     15.51 o 
  -4  16   7        4.01        7.45     17.93 o 
  -3  16   7       51.45       24.75     16.87 o 
  -2  16   7      369.66      379.09     30.63 o 
  -1  16   7       97.43      122.08     20.86 o 
   0  16   7      354.23      414.97     67.90 o 
   1  16   7       30.59       57.27     37.32 o 
   2  16   7       73.74      118.06     57.30 o 
   3  16   7        0.08       11.66     30.14 o 
   4  16   7      120.56       69.41     31.20 o 
   5  16   7       18.29       20.69     25.51 o 
  -7  17   7        6.43       16.47     21.74 o 
  -6  17   7      223.58      218.09     26.93 o 
  -5  17   7      373.44      453.58     36.29 o 
  -4  17   7       45.68       57.73     24.29 o 
  -3  17   7      327.40      353.85     31.32 o 
  -2  17   7       10.69      -24.31     16.20 o 
  -1  17   7       33.89       37.73     21.32 o 
   0  17   7       27.46      -13.75     30.06 o 
   1  17   7      368.46      381.05     76.67 o 
   2  17   7      127.40      159.40     30.45 o 
   3  17   7      113.40       95.57     27.15 o 
   4  17   7       18.37       28.00     47.97 o 
  -5  18   7      202.72      214.04     32.21 o 
  -4  18   7       16.62       57.67     21.94 o 
  -3  18   7       27.12       54.06     20.20 o 
  -2  18   7       51.44       62.70     43.74 o 
  -1  18   7      353.21      373.31     57.64 o 
   0  18   7        4.68       28.48     34.60 o 
   1  18   7      251.54      363.57     61.41 o 
   2  18   7        2.66       46.00     35.05 o 
 -12   0   8      549.39      558.84     60.28 o 
 -10   0   8       12.72        7.68     11.58 o 
  -8   0   8     7141.42     7341.40    153.83 o 
  -6   0   8     9402.80     9207.54    186.15 o 
  -4   0   8     3322.97     3512.43     97.43 o 
  -2   0   8     1588.39     1545.80     38.75 o 
   0   0   8     4016.39     3601.47     76.95 o 
   2   0   8     1453.13     1737.68     43.73 o 
   4   0   8     2334.90     2420.45     76.53 o 
   6   0   8     2284.49     2034.87     99.03 o 
   8   0   8       10.49       -3.37     16.06 o 
  10   0   8      314.69      306.91     49.86 o 
  12   0   8       34.91       45.47     35.50 o 
 -15   1   8      316.56      316.82     56.50 o 
 -14   1   8      459.48      430.62     44.58 o 
 -13   1   8        8.35      -15.79     26.29 o 
 -12   1   8        2.11       15.14     13.98 o 
 -11   1   8     1251.29     1244.03     38.36 o 
 -10   1   8      378.72      423.96     41.70 o 
  -9   1   8      515.22      528.43     21.55 o 
  -8   1   8      340.14      330.88     14.52 o 
  -7   1   8       23.45       22.51      9.41 o 
  -6   1   8       92.89       85.94      8.14 o 
  -5   1   8      300.46      249.90     10.67 o 
  -4   1   8    21533.96    22762.86    309.26 o 
  -3   1   8       67.09       81.49      6.76 o 
  -2   1   8     5741.93     6257.47     89.93 o 
  -1   1   8     1106.47     1242.32     22.86 o 
   0   1   8      603.69      655.39     14.63 o 
   1   1   8      802.28      801.27     19.99 o 
   2   1   8      897.40      951.58     19.98 o 
   3   1   8     1162.25     1172.10     27.87 o 
   4   1   8        2.89       13.00      7.26 o 
   5   1   8      354.41      306.12     15.37 o 
   6   1   8     2099.96     2077.70     51.01 o 
   7   1   8     1288.16     1302.73     51.09 o 
   8   1   8      868.44      913.77     56.36 o 
   9   1   8      385.57      396.00     35.54 o 
  10   1   8       60.23       65.87     33.99 o 
  11   1   8        0.64      -20.47     30.59 o 
  12   1   8       20.25       -5.13     25.57 o 
 -15   2   8       21.29      -15.05     25.74 o 
 -14   2   8      153.08       93.08     28.33 o 
 -13   2   8      576.38      550.56     49.82 o 
 -12   2   8       45.55       48.39     16.81 o 
 -11   2   8      152.01      154.13     19.05 o 
 -10   2   8      144.32      160.58     17.95 o 
  -9   2   8     1475.05     1394.61     33.43 o 
  -8   2   8      291.58      310.38     13.53 o 
  -7   2   8     6171.41     6190.31     92.59 o 
  -6   2   8       13.84       28.99      6.42 o 
  -5   2   8     1309.80     1207.37     29.86 o 
  -4   2   8        2.58       -3.71      7.05 o 
  -3   2   8      905.98      943.84     32.80 o 
  -2   2   8     1178.06     1169.26     22.21 o 
  -1   2   8     2518.80     2489.43     44.79 o 
   0   2   8        3.49        9.30      7.16 o 
   1   2   8      311.77      332.46     13.18 o 
   2   2   8     3612.15     3864.25     74.53 o 
   3   2   8     1772.46     1709.49     46.28 o 
   4   2   8      109.75      139.21     11.37 o 
   5   2   8     3465.89     3550.28     65.15 o 
   6   2   8        1.47        1.25      9.44 o 
   7   2   8      372.34      375.25     21.99 o 
   8   2   8      297.50      302.00     25.68 o 
   9   2   8      402.48      377.71     62.23 o 
  10   2   8       17.93        2.99     53.71 o 
  11   2   8      299.17      358.48     39.21 o 
  12   2   8      118.35      153.79     30.48 o 
 -15   3   8       36.20       69.48     29.98 o 
 -14   3   8       63.30       35.73     24.21 o 
 -13   3   8       25.38       43.44     19.28 o 
 -12   3   8      226.17      212.58     26.04 o 
 -11   3   8      319.84      332.44     27.88 o 
 -10   3   8     1744.19     1744.67     49.55 o 
  -9   3   8     2086.37     2183.95     53.15 o 
  -8   3   8     1165.85     1118.79     40.19 o 
  -7   3   8     1334.56     1328.68     33.58 o 
  -6   3   8      245.16      256.45     13.70 o 
  -5   3   8     1763.12     1657.00     30.80 o 
  -4   3   8     2897.32     2829.97     45.83 o 
  -3   3   8    20814.48    21499.93    292.45 o 
  -2   3   8      841.35      827.84     18.03 o 
  -1   3   8        1.84        2.89      3.97 o 
   0   3   8        4.17       10.71      5.58 o 
   1   3   8     1161.29     1039.23     24.63 o 
   2   3   8      227.61      219.74     12.39 o 
   3   3   8       78.45       87.56      9.78 o 
   4   3   8      170.39      174.37     12.80 o 
   5   3   8      310.16      339.87     16.84 o 
   6   3   8      252.49      216.58     14.99 o 
   7   3   8     1054.07     1036.80     40.31 o 
   8   3   8     1051.82     1106.12     49.18 o 
   9   3   8      735.14      755.93     38.58 o 
  10   3   8       84.93       76.43     19.76 o 
  11   3   8        3.41        3.08     21.84 o 
  12   3   8       39.53       53.95     30.93 o 
 -15   4   8       14.26       17.99     20.94 o 
 -14   4   8      598.50      649.97     55.01 o 
 -13   4   8      119.34      106.64     21.60 o 
 -12   4   8      351.77      359.62     25.45 o 
 -11   4   8       59.19       50.43     14.29 o 
 -10   4   8       22.18       24.15     11.71 o 
  -9   4   8       16.07        6.75      9.98 o 
  -8   4   8      310.25      283.77     18.70 o 
  -7   4   8     4495.98     4570.10     79.68 o 
  -6   4   8     6379.10     6258.22    103.24 o 
  -5   4   8     1115.35     1055.23     34.54 o 
  -4   4   8      870.85      920.17     21.41 o 
  -3   4   8     4589.34     4837.68     72.46 o 
  -2   4   8     2557.90     2620.08     42.48 o 
  -1   4   8      226.57      221.29      9.97 o 
   0   4   8     3008.90     2933.05     52.49 o 
   1   4   8       52.14       31.02      7.27 o 
   2   4   8       64.53       75.64      9.55 o 
   3   4   8       57.86       58.19      9.23 o 
   4   4   8     3218.49     3234.81     60.70 o 
   5   4   8       78.83       76.51     10.86 o 
   6   4   8      989.75     1075.58     30.26 o 
   7   4   8      370.56      350.80     21.90 o 
   8   4   8      258.04      276.37     26.84 o 
   9   4   8      225.88      272.77     26.35 o 
  10   4   8      996.10     1018.10     77.10 o 
  11   4   8       65.43       46.78     23.40 o 
  12   4   8      108.37      113.16     40.41 o 
 -15   5   8       45.54       28.69     22.72 o 
 -14   5   8      219.99      161.96     27.10 o 
 -13   5   8       87.54       66.25     17.53 o 
 -12   5   8       61.59       28.73     14.63 o 
 -11   5   8      129.77      157.11     18.12 o 
 -10   5   8     1798.14     1793.44     49.39 o 
  -9   5   8       46.92       49.33     12.63 o 
  -8   5   8     1199.81     1215.69     36.51 o 
  -7   5   8      230.05      233.74     14.79 o 
  -6   5   8     1272.51     1290.08     30.70 o 
  -5   5   8      916.21      912.90     24.35 o 
  -4   5   8      140.52      110.25      7.61 o 
  -3   5   8     1915.61     1799.82     32.27 o 
  -2   5   8     3901.36     3853.78     59.55 o 
  -1   5   8      119.80      136.74      8.36 o 
   0   5   8      629.57      586.24     18.21 o 
   1   5   8     1804.48     1882.69     50.25 o 
   2   5   8     1104.20     1065.68     27.04 o 
   3   5   8      101.72      117.93     11.38 o 
   4   5   8      211.56      223.61     14.62 o 
   5   5   8      150.20      131.43     12.81 o 
   6   5   8     2026.33     2141.78     53.27 o 
   7   5   8      365.05      396.09     23.73 o 
   8   5   8      821.01      918.07     34.76 o 
   9   5   8        4.88      -21.26     14.17 o 
  10   5   8      184.63      232.19     26.46 o 
  11   5   8       37.13       47.73     24.32 o 
  12   5   8       98.81       99.33     38.45 o 
 -15   6   8       85.62      106.89     42.83 o 
 -14   6   8       58.26       70.00     23.55 o 
 -13   6   8      625.95      623.18     49.28 o 
 -12   6   8        1.52       19.68     14.63 o 
 -11   6   8      137.12      166.31     18.92 o 
 -10   6   8        0.76        8.32     12.02 o 
  -9   6   8       32.94       32.92     12.44 o 
  -8   6   8      342.95      367.21     32.60 o 
  -7   6   8     5173.70     4920.42    102.62 o 
  -6   6   8     3878.06     3855.32    115.56 o 
  -5   6   8     4095.55     4217.25     73.84 o 
  -4   6   8       46.73       62.20      8.73 o 
  -3   6   8     1960.00     1915.43     34.24 o 
  -2   6   8      336.45      348.53     12.57 o 
  -1   6   8     1678.28     1598.92     33.74 o 
   0   6   8      515.06      505.43     22.95 o 
   1   6   8      446.84      423.92     16.56 o 
   2   6   8       15.10        9.78      8.30 o 
   3   6   8     3559.54     3473.63     64.43 o 
   4   6   8      114.75      106.02     11.79 o 
   5   6   8      386.65      378.08     18.78 o 
   6   6   8        4.53       -6.92     12.65 o 
   7   6   8      222.63      205.09     19.32 o 
   8   6   8       82.92       83.30     16.35 o 
   9   6   8      112.68      132.35     21.50 o 
  10   6   8      183.60      202.24     25.16 o 
  11   6   8      334.35      370.91     44.83 o 
 -14   7   8        0.31       24.43     16.62 o 
 -13   7   8      192.39      189.18     34.68 o 
 -12   7   8      226.03      244.66     24.13 o 
 -11   7   8      505.59      513.33     29.72 o 
 -10   7   8        0.65       15.69     13.10 o 
  -9   7   8     1122.37     1136.68     45.79 o 
  -8   7   8      484.15      429.89     23.81 o 
  -7   7   8      179.37      193.45     16.76 o 
  -6   7   8      449.39      468.44     19.20 o 
  -5   7   8     3294.83     3264.94     92.41 o 
  -4   7   8       93.06      106.29     10.43 o 
  -3   7   8     2063.74     2001.53     41.03 o 
  -2   7   8        0.51        0.31      5.59 o 
  -1   7   8       32.26       34.06      7.20 o 
   0   7   8      430.60      345.85     15.32 o 
   1   7   8     3291.28     3225.93     59.56 o 
   2   7   8       70.72       93.24     11.08 o 
   3   7   8     1781.70     1706.18     38.77 o 
   4   7   8      828.19      890.41     27.08 o 
   5   7   8       54.10       29.93     13.02 o 
   6   7   8        0.75      -12.50     11.21 o 
   7   7   8      328.38      404.58     30.77 o 
   8   7   8       13.84        9.74     13.32 o 
   9   7   8      813.61      806.13     35.51 o 
  10   7   8        2.84        0.71     16.89 o 
  11   7   8       55.05       68.46     27.47 o 
 -14   8   8      103.27      156.18     22.57 o 
 -13   8   8      385.08      406.58     41.20 o 
 -12   8   8      420.64      379.40     28.63 o 
 -11   8   8       26.92       32.92     15.28 o 
 -10   8   8        8.15        0.57     12.39 o 
  -9   8   8      197.83      161.43     20.30 o 
  -8   8   8     2880.77     2602.64     62.89 o 
  -7   8   8      795.03      794.15     30.41 o 
  -6   8   8      915.15      955.52     36.53 o 
  -5   8   8     1096.82     1064.90     28.81 o 
  -4   8   8        5.04       13.64      7.82 o 
  -3   8   8      317.98      379.13     21.61 o 
  -2   8   8     1719.55     1720.36     37.79 o 
  -1   8   8     1079.54     1066.09     26.98 o 
   0   8   8     1069.03     1110.84     28.35 o 
   1   8   8      388.60      419.64     20.41 o 
   2   8   8       22.88       21.58      8.64 o 
   3   8   8     1455.41     1437.32     35.52 o 
   4   8   8      135.46      164.40     21.14 o 
   5   8   8     1727.41     1736.69     48.08 o 
   6   8   8      188.72      152.89     18.35 o 
   7   8   8      199.80      190.83     20.57 o 
   8   8   8        4.45        8.42     14.11 o 
   9   8   8      163.40      154.18     21.20 o 
  10   8   8      132.22      163.17     31.69 o 
  11   8   8       13.59       28.63     37.85 o 
 -14   9   8      365.30      462.05     45.87 o 
 -13   9   8        0.32       -3.41     15.37 o 
 -12   9   8      358.86      420.73     30.37 o 
 -11   9   8       32.66       27.78     15.60 o 
 -10   9   8      864.11      907.25     37.46 o 
  -9   9   8       93.20       99.78     16.37 o 
  -8   9   8      629.95      575.89     28.43 o 
  -7   9   8       74.36       70.67     13.95 o 
  -6   9   8      590.75      515.33     28.61 o 
  -5   9   8       46.24       44.72     14.72 o 
  -4   9   8      989.65      970.53     27.66 o 
  -3   9   8        3.75       15.48      8.72 o 
  -2   9   8      933.53      852.33     25.57 o 
  -1   9   8       49.23       67.20     11.46 o 
   0   9   8      151.39      169.45     14.92 o 
   1   9   8      610.73      630.55     21.94 o 
   2   9   8       82.65       87.63     11.21 o 
   3   9   8       88.96       78.77     15.47 o 
   4   9   8      556.67      533.90     26.42 o 
   5   9   8        1.10        4.07     12.73 o 
   6   9   8      670.21      707.40     32.46 o 
   7   9   8      136.44      120.66     19.90 o 
   8   9   8     1059.42     1120.71     41.75 o 
   9   9   8       28.06       16.71     20.33 o 
  10   9   8       13.97       10.23     22.76 o 
 -13  10   8      464.49      451.31     44.88 o 
 -12  10   8      361.26      292.75     26.68 o 
 -11  10   8      220.48      205.83     23.21 o 
 -10  10   8       19.45       21.33     15.31 o 
  -9  10   8       65.11       42.57     17.95 o 
  -8  10   8      310.84      346.62     31.93 o 
  -7  10   8      387.09      429.10     27.33 o 
  -6  10   8       55.01       33.37     11.92 o 
  -5  10   8      799.47      765.31     29.54 o 
  -4  10   8      631.58      653.96     33.95 o 
  -3  10   8        1.52        5.94     11.29 o 
  -2  10   8     1767.42     1800.17     45.90 o 
  -1  10   8      761.18      724.96     34.67 o 
   0  10   8      379.02      356.38     20.60 o 
   1  10   8      229.69      240.84     15.61 o 
   2  10   8      229.57      188.37     14.82 o 
   3  10   8       17.27       12.17     11.59 o 
   4  10   8      290.86      299.64     21.44 o 
   5  10   8      515.97      547.40     35.36 o 
   6  10   8      515.32      480.59     28.66 o 
   7  10   8        1.93       -4.39     14.84 o 
   8  10   8       34.24       13.76     34.69 o 
   9  10   8        8.03       27.08     22.20 o 
  10  10   8       22.63       14.27     24.55 o 
 -13  11   8       17.29       73.28     26.77 o 
 -12  11   8       46.55       51.44     18.60 o 
 -11  11   8      406.35      441.86     31.54 o 
 -10  11   8      133.77      114.97     19.93 o 
  -9  11   8     1224.28     1145.18     52.73 o 
  -8  11   8        8.78        4.77     12.85 o 
  -7  11   8      477.02      431.46     26.30 o 
  -6  11   8      125.02      114.41     16.90 o 
  -5  11   8      882.88      860.03     32.49 o 
  -4  11   8      227.68      180.91     18.07 o 
  -3  11   8     2353.65     2448.20     52.74 o 
  -2  11   8        4.48        1.42      9.84 o 
  -1  11   8      111.91      107.16     14.39 o 
   0  11   8     1103.81     1015.17     33.71 o 
   1  11   8     1058.24     1057.26     34.58 o 
   2  11   8      523.77      555.19     23.08 o 
   3  11   8      415.19      457.29     25.09 o 
   4  11   8       21.35        8.20     13.22 o 
   5  11   8      128.59      141.78     18.46 o 
   6  11   8        4.92       12.30     15.68 o 
   7  11   8      477.14      500.31     38.92 o 
   8  11   8       13.87        5.08     20.29 o 
   9  11   8      109.15       87.16     25.24 o 
 -12  12   8       54.57       84.06     20.96 o 
 -11  12   8      138.10      133.77     23.23 o 
 -10  12   8       12.53       19.06     16.70 o 
  -9  12   8      310.76      318.81     26.20 o 
  -8  12   8      155.66      143.85     27.48 o 
  -7  12   8      613.21      678.12     33.05 o 
  -6  12   8      554.66      544.34     41.25 o 
  -5  12   8      396.15      372.09     25.05 o 
  -4  12   8       67.31       48.85     14.82 o 
  -3  12   8      497.04      464.70     28.29 o 
  -2  12   8      556.86      509.99     25.31 o 
  -1  12   8      441.28      441.16     24.21 o 
   0  12   8        2.67        6.20     13.85 o 
   1  12   8       19.65       25.61     12.22 o 
   2  12   8       46.97       55.46     16.33 o 
   3  12   8      127.48      192.72     28.74 o 
   4  12   8      654.50      613.65     30.83 o 
   5  12   8      645.91      700.17     33.43 o 
   6  12   8      127.59      213.74     28.42 o 
   7  12   8       15.25        6.93     20.63 o 
   8  12   8        6.89       -6.84     19.24 o 
   9  12   8       55.32       15.30     28.31 o 
 -11  13   8        1.59       -7.74     17.67 o 
 -10  13   8      265.19      274.59     26.90 o 
  -9  13   8      120.14      132.73     20.64 o 
  -8  13   8      317.43      339.99     31.60 o 
  -7  13   8        4.89      -17.73     14.02 o 
  -6  13   8      193.51      201.43     21.93 o 
  -5  13   8       47.02       34.93     15.62 o 
  -4  13   8     1188.22     1272.32     54.50 o 
  -3  13   8       36.73       10.99     15.91 o 
  -2  13   8      323.84      362.36     36.86 o 
  -1  13   8        5.05       14.84     11.30 o 
   0  13   8       66.68       64.95     13.75 o 
   1  13   8      305.01      270.96     33.90 o 
   2  13   8      559.22      522.80     32.81 o 
   3  13   8        3.44      -12.59     20.26 o 
   4  13   8       36.90        5.77     13.94 o 
   5  13   8        5.52      -13.17     17.28 o 
   6  13   8      297.42      301.01     31.46 o 
   7  13   8       11.67       23.32     29.06 o 
   8  13   8      277.33      292.50     41.10 o 
 -10  14   8       28.28       33.29     17.97 o 
  -9  14   8      116.24       97.58     20.78 o 
  -8  14   8      150.23      164.16     23.07 o 
  -7  14   8       32.00       34.03     17.62 o 
  -6  14   8      667.95      677.18     35.23 o 
  -5  14   8        3.22       -9.90     14.48 o 
  -4  14   8      189.88      171.49     22.68 o 
  -3  14   8        7.30       10.16     15.51 o 
  -2  14   8      433.37      476.34     31.18 o 
  -1  14   8      216.43      256.49     21.31 o 
   0  14   8      157.31      192.06     19.90 o 
   1  14   8      259.39      248.77     25.17 o 
   2  14   8        5.32       24.12     16.27 o 
   3  14   8       15.49        1.87     41.43 o 
   4  14   8      820.93      884.35     60.29 o 
   5  14   8      246.81      277.06     39.17 o 
   6  14   8       42.42       65.10     21.87 o 
   7  14   8       71.94       83.53     27.96 o 
  -9  15   8       86.02       97.69     22.22 o 
  -8  15   8       18.03       22.75     17.90 o 
  -7  15   8        0.48       -6.52     16.75 o 
  -6  15   8       56.22       81.05     21.54 o 
  -5  15   8      399.56      414.28     32.43 o 
  -4  15   8        7.63       10.37     20.97 o 
  -3  15   8     1040.04     1040.47     99.69 o 
  -2  15   8       66.04       47.77     17.52 o 
  -1  15   8       88.91       76.46     16.31 o 
   0  15   8       10.61       18.31     15.84 o 
   1  15   8      242.63      283.69     26.78 o 
   2  15   8       66.57       79.60     26.07 o 
   3  15   8      227.83      270.17     71.12 o 
   4  15   8        0.02       48.90     25.51 o 
   5  15   8       19.21       32.15     26.18 o 
   6  15   8        9.74      -31.53     42.45 o 
  -8  16   8        1.02       -5.41     19.10 o 
  -7  16   8      645.34      663.94     43.57 o 
  -6  16   8       54.22       18.19     19.22 o 
  -5  16   8      223.90      244.29     37.92 o 
  -4  16   8        1.60       -3.14     16.73 o 
  -3  16   8        8.42       38.29     17.77 o 
  -2  16   8       97.70       69.82     19.64 o 
  -1  16   8      154.40      163.93     28.41 o 
   0  16   8       89.09       63.01     19.78 o 
   1  16   8        2.94       -7.13     20.45 o 
   2  16   8       17.51       53.29     49.93 o 
   3  16   8      153.58      187.15     33.32 o 
   4  16   8        3.07       27.93     30.59 o 
   5  16   8      190.51      190.58     65.38 o 
  -7  17   8       18.39        7.86     30.74 o 
  -6  17   8      156.75      165.14     26.95 o 
  -5  17   8       84.16       53.13     20.05 o 
  -4  17   8      209.24      219.47     27.03 o 
  -3  17   8        3.99       17.50     17.26 o 
  -2  17   8       92.98      134.22     24.09 o 
  -1  17   8        9.79       39.87     22.99 o 
   0  17   8       54.65      179.71     47.14 o 
   1  17   8      209.22      229.06     83.21 o 
   2  17   8       99.63       98.56     32.14 o 
   3  17   8       81.96      120.80     28.29 o 
  -4  18   8       42.70        7.64     23.07 o 
  -3  18   8       19.01       30.42     23.80 o 
  -2  18   8      194.91      226.47     45.47 o 
 -13   0   9     1425.24     1523.70    100.09 o 
 -11   0   9      777.79      633.70     59.98 o 
  -9   0   9      390.77      355.62     21.79 o 
  -7   0   9     4137.13     4072.08     92.14 o 
  -5   0   9     1535.06     1380.20     38.81 o 
  -3   0   9     3657.07     3750.94     81.88 o 
  -1   0   9     1138.40     1237.99     33.56 o 
   1   0   9     1387.22     1336.43     35.28 o 
   3   0   9     4210.75     3859.32    361.91 o 
   5   0   9     4845.29     4942.00    139.11 o 
   7   0   9      137.46      134.94     22.69 o 
 -15   1   9       76.74       67.49     27.06 o 
 -14   1   9      492.06      504.75     47.74 o 
 -13   1   9        0.38       12.31     27.57 o 
 -12   1   9        1.95        7.03     18.35 o 
 -11   1   9      349.58      371.26     22.41 o 
 -10   1   9      767.95      683.22     27.01 o 
  -9   1   9      534.73      549.30     18.39 o 
  -8   1   9      600.16      609.98     18.69 o 
  -7   1   9        9.95        6.24      6.52 o 
  -6   1   9      788.12      826.74     20.30 o 
  -5   1   9       98.58      128.52      8.79 o 
  -4   1   9     1649.02     1571.58     29.45 o 
  -3   1   9     5839.20     5915.68     86.65 o 
  -2   1   9      265.98      258.90      9.95 o 
  -1   1   9      452.17      440.06     12.35 o 
   0   1   9     5965.44     5575.34     81.35 o 
   1   1   9     1795.24     1669.18     34.03 o 
   2   1   9     1268.66     1170.70     29.03 o 
   3   1   9     2117.47     1943.20     46.36 o 
   4   1   9       80.46       91.84     16.66 o 
   5   1   9      250.99      242.17     21.03 o 
   6   1   9      619.96      587.26     29.93 o 
   7   1   9      850.61      875.05     35.69 o 
   8   1   9      230.18      210.70     23.59 o 
   9   1   9      372.61      403.89     39.15 o 
  10   1   9      101.93      161.36     28.31 o 
  11   1   9        0.33       21.04     27.53 o 
  12   1   9        3.06      -25.83     33.01 o 
 -15   2   9        4.02       21.17     24.62 o 
 -14   2   9      636.14      603.85     83.55 o 
 -13   2   9       96.45       61.70     25.08 o 
 -12   2   9      413.52      411.80     30.41 o 
 -11   2   9      661.74      660.59     32.55 o 
 -10   2   9        6.07        6.62     10.33 o 
  -9   2   9       96.04      103.66     13.73 o 
  -8   2   9     1048.06      940.17     23.36 o 
  -7   2   9      218.30      192.85     11.17 o 
  -6   2   9     4460.89     4422.62     68.97 o 
  -5   2   9        0.91       -7.41      5.11 o 
  -4   2   9      244.54      249.90     10.77 o 
  -3   2   9     2879.69     2982.12     47.90 o 
  -2   2   9      806.95      689.63     16.41 o 
  -1   2   9      460.44      413.40     18.21 o 
   0   2   9     1171.48     1135.52     39.71 o 
   1   2   9      166.77      192.23     11.12 o 
   2   2   9      328.73      364.85     15.70 o 
   3   2   9      991.66      936.19     25.72 o 
   4   2   9     4287.47     4042.90    100.15 o 
   5   2   9       70.44       66.06     12.06 o 
   6   2   9     2114.51     2131.79     52.85 o 
   7   2   9      144.80      150.01     19.07 o 
   8   2   9       35.69       48.95     17.72 o 
   9   2   9       49.76       64.29     19.19 o 
  10   2   9      127.24      124.07     31.73 o 
  11   2   9        0.93       26.48     25.83 o 
  12   2   9       54.67       79.84     38.60 o 
 -15   3   9      141.89      158.51     33.48 o 
 -14   3   9      245.95      227.67     35.42 o 
 -13   3   9       37.27       38.88     18.58 o 
 -12   3   9      115.87      131.05     17.46 o 
 -11   3   9      968.70      875.13     34.12 o 
 -10   3   9     1827.30     1746.39     63.54 o 
  -9   3   9      845.76      782.02     29.34 o 
  -8   3   9       89.13       86.97     10.57 o 
  -7   3   9      525.93      563.51     21.89 o 
  -6   3   9      584.81      546.25     24.50 o 
  -5   3   9      236.03      275.12     17.22 o 
  -4   3   9     2374.41     2501.85     42.14 o 
  -3   3   9      340.09      344.37     12.30 o 
  -2   3   9     1156.29     1188.66     23.56 o 
  -1   3   9      644.35      562.10     17.30 o 
   0   3   9      556.33      544.65     17.27 o 
   1   3   9     2305.80     2115.89     41.48 o 
   2   3   9     1539.30     1407.30     39.98 o 
   3   3   9      378.64      394.85     17.26 o 
   4   3   9      910.57      881.92     26.17 o 
   5   3   9       91.70       86.39     12.93 o 
   6   3   9      460.41      485.19     27.19 o 
   7   3   9      732.10      643.08     33.77 o 
   8   3   9     1430.57     1481.14     52.71 o 
   9   3   9        6.44        4.77     16.14 o 
  10   3   9       32.22        4.79     18.20 o 
  11   3   9        0.89      -11.01     22.08 o 
 -15   4   9       18.86       20.95     24.01 o 
 -14   4   9       10.43       21.31     21.97 o 
 -13   4   9      494.99      479.71     35.50 o 
 -12   4   9        9.75       26.51     14.09 o 
 -11   4   9      683.86      692.12     31.23 o 
 -10   4   9      156.94      169.85     28.37 o 
  -9   4   9       56.53       42.77     12.06 o 
  -8   4   9     1939.61     1955.83     53.49 o 
  -7   4   9     4843.07     4549.43     80.02 o 
  -6   4   9      508.81      438.07     17.53 o 
  -5   4   9      496.07      482.52     15.10 o 
  -4   4   9      669.81      712.05     18.11 o 
  -3   4   9     1422.39     1439.63     31.75 o 
  -2   4   9      188.86      170.38      9.56 o 
  -1   4   9     1711.39     1498.57     31.85 o 
   0   4   9       55.23       67.17      8.49 o 
   1   4   9      316.89      334.23     14.72 o 
   2   4   9       26.14        0.62      7.54 o 
   3   4   9     2277.17     2205.12     45.53 o 
   4   4   9        4.50        0.81      8.82 o 
   5   4   9     1482.68     1461.59     36.43 o 
   6   4   9       54.81       48.19     12.59 o 
   7   4   9      611.07      564.96     37.35 o 
   8   4   9        2.42        9.19     15.63 o 
   9   4   9      291.33      342.63     29.17 o 
  10   4   9      108.06      103.18     22.69 o 
  11   4   9      149.61      181.80     36.37 o 
 -15   5   9      169.55      133.48     38.00 o 
 -14   5   9        0.30       11.84     18.84 o 
 -13   5   9      147.77      145.00     32.32 o 
 -12   5   9       78.39       70.93     16.70 o 
 -11   5   9     1038.48     1039.64     45.08 o 
 -10   5   9       53.89       86.68     17.46 o 
  -9   5   9     6214.85     5865.15    120.59 o 
  -8   5   9     1663.12     1687.49     45.41 o 
  -7   5   9       97.34      111.51     11.29 o 
  -6   5   9       62.08       84.57     10.21 o 
  -5   5   9     1627.00     1604.43     35.54 o 
  -4   5   9      561.42      544.29     15.80 o 
  -3   5   9     1275.09     1216.94     27.53 o 
  -2   5   9      244.76      248.55     10.63 o 
  -1   5   9      532.13      448.40     20.25 o 
   0   5   9      569.49      568.57     34.63 o 
   1   5   9     3460.22     3466.69     62.47 o 
   2   5   9      198.52      209.88     13.79 o 
   3   5   9     1041.00      978.58     32.43 o 
   4   5   9      190.28      196.82     20.00 o 
   5   5   9       32.13       24.21     12.79 o 
   6   5   9      529.76      516.85     26.24 o 
   7   5   9       39.27       23.37     15.42 o 
   8   5   9      115.34       77.07     18.62 o 
   9   5   9      175.93      158.11     48.63 o 
  10   5   9       20.34       21.67     17.77 o 
  11   5   9       18.13        4.86     19.83 o 
 -15   6   9       23.87       66.02     37.39 o 
 -14   6   9      272.57      249.44     30.58 o 
 -13   6   9       97.35       83.73     18.78 o 
 -12   6   9      713.03      805.88     36.46 o 
 -11   6   9        2.61      -15.27     11.90 o 
 -10   6   9      447.51      443.53     26.35 o 
  -9   6   9      116.87      128.47     16.38 o 
  -8   6   9     1110.85     1082.07     35.35 o 
  -7   6   9      634.04      583.63     25.43 o 
  -6   6   9     2363.74     2309.17     47.45 o 
  -5   6   9      112.04      118.16     11.14 o 
  -4   6   9      397.62      421.02     16.94 o 
  -3   6   9       52.48       58.36      7.38 o 
  -2   6   9      397.83      407.68     16.40 o 
  -1   6   9      399.46      387.61     20.05 o 
   0   6   9      236.97      197.36     14.48 o 
   1   6   9     1261.03     1230.85     30.00 o 
   2   6   9      832.16      773.45     25.15 o 
   3   6   9      615.30      586.70     42.41 o 
   4   6   9     1019.56     1056.99     30.06 o 
   5   6   9      101.85      121.88     16.38 o 
   6   6   9      478.82      471.66     28.65 o 
   7   6   9       14.23       -1.05     18.21 o 
   8   6   9      351.24      322.67     28.01 o 
   9   6   9      215.90      179.53     26.86 o 
  10   6   9      191.68      197.11     25.87 o 
  11   6   9       44.88       90.08     26.57 o 
 -14   7   9      151.39      152.67     26.19 o 
 -13   7   9        2.40        5.58     15.86 o 
 -12   7   9       64.54       56.60     21.33 o 
 -11   7   9       37.06       55.60     15.12 o 
 -10   7   9     1680.65     1668.01     74.89 o 
  -9   7   9      472.73      471.70     29.86 o 
  -8   7   9      471.45      445.41     24.74 o 
  -7   7   9      178.02      185.79     16.68 o 
  -6   7   9      976.37      969.36     27.61 o 
  -5   7   9       65.61       90.19     10.61 o 
  -4   7   9     1781.71     1744.87     38.31 o 
  -3   7   9      521.98      539.66     19.28 o 
  -2   7   9       38.82       38.55      7.86 o 
  -1   7   9       69.25       54.56      8.62 o 
   0   7   9     1516.24     1475.76     36.78 o 
   1   7   9      606.83      561.23     20.49 o 
   2   7   9     6327.98     6080.78    120.39 o 
   3   7   9     1502.71     1440.81     35.70 o 
   4   7   9       60.95       94.63     22.79 o 
   5   7   9       47.38       40.75     13.86 o 
   6   7   9       77.99       70.42     15.96 o 
   7   7   9       27.61       52.06     15.51 o 
   8   7   9      735.68      737.74     38.97 o 
   9   7   9       43.42       39.02     19.40 o 
  10   7   9       16.51       -6.00     16.88 o 
 -14   8   9      393.13      443.38     32.71 o 
 -13   8   9      111.88      129.61     21.42 o 
 -12   8   9      140.82      149.81     25.18 o 
 -11   8   9      485.03      493.61     30.43 o 
 -10   8   9        1.94        3.16     12.79 o 
  -9   8   9      628.91      587.60     29.90 o 
  -8   8   9      166.58      170.70     17.84 o 
  -7   8   9      145.14      181.76     17.70 o 
  -6   8   9     1044.52     1009.84     33.32 o 
  -5   8   9      231.94      205.99     16.42 o 
  -4   8   9      299.23      275.17     15.51 o 
  -3   8   9      396.60      361.95     17.76 o 
  -2   8   9      627.11      591.21     23.40 o 
  -1   8   9      877.23      851.35     28.07 o 
   0   8   9      472.17      452.05     23.15 o 
   1   8   9      290.37      257.12     15.36 o 
   2   8   9      258.01      262.37     17.71 o 
   3   8   9     1409.54     1314.17     34.36 o 
   4   8   9     1390.43     1354.64     41.07 o 
   5   8   9     2273.58     2282.91     58.63 o 
   6   8   9      910.22      931.23     36.85 o 
   7   8   9        0.69       -5.29     13.71 o 
   8   8   9       44.67       13.01     18.48 o 
   9   8   9       19.06       17.06     28.86 o 
  10   8   9        4.41        6.57     23.53 o 
 -14   9   9      199.86      169.36     53.71 o 
 -13   9   9        2.84       13.48     16.83 o 
 -12   9   9        6.38       40.33     17.01 o 
 -11   9   9      749.23      740.48     36.93 o 
 -10   9   9        0.39        5.14     13.34 o 
  -9   9   9     2042.87     2025.95     56.03 o 
  -8   9   9      155.32      142.79     17.31 o 
  -7   9   9      527.21      473.69     25.78 o 
  -6   9   9       38.93       34.83     12.38 o 
  -5   9   9      134.70      118.89     14.69 o 
  -4   9   9        7.80        2.81      8.86 o 
  -3   9   9     1685.95     1654.01     43.29 o 
  -2   9   9        0.37      -11.57      8.80 o 
  -1   9   9      939.37      966.32     37.14 o 
   0   9   9       16.19       16.99      8.53 o 
   1   9   9     1301.45     1301.98     33.25 o 
   2   9   9       79.47       69.00     11.23 o 
   3   9   9     1896.43     1903.87     44.16 o 
   4   9   9      128.73      137.65     17.08 o 
   5   9   9        3.56       -3.66     16.94 o 
   6   9   9       22.16        6.80     16.58 o 
   7   9   9      416.86      454.74     29.06 o 
   8   9   9        0.29       -7.47     25.82 o 
   9   9   9       54.30       54.50     25.84 o 
  10   9   9        2.45       49.10     44.34 o 
 -13  10   9      242.47      246.00     26.60 o 
 -12  10   9      192.09      216.84     24.98 o 
 -11  10   9      118.33       89.75     19.42 o 
 -10  10   9       17.07        0.42     18.82 o 
  -9  10   9       14.78       21.33     14.40 o 
  -8  10   9      487.25      457.76     30.03 o 
  -7  10   9      291.51      316.92     34.14 o 
  -6  10   9      427.43      493.57     26.25 o 
  -5  10   9      181.90      182.68     18.08 o 
  -4  10   9     1201.56     1173.55     36.24 o 
  -3  10   9      817.39      800.16     29.47 o 
  -2  10   9     2235.26     2123.36     52.44 o 
  -1  10   9      417.19      399.89     21.98 o 
   0  10   9       53.91       35.32     12.15 o 
   1  10   9      148.13      154.27     14.85 o 
   2  10   9       18.87       11.93     10.82 o 
   3  10   9       93.61      137.60     16.87 o 
   4  10   9      465.11      509.85     27.21 o 
   5  10   9     1294.31     1389.21     44.66 o 
   6  10   9      116.21      130.37     20.14 o 
   7  10   9       38.39       34.05     17.80 o 
   8  10   9        2.68      -19.85     19.47 o 
   9  10   9        7.03       26.46     24.36 o 
 -12  11   9      141.28      111.33     24.92 o 
 -11  11   9        0.03      -18.80     15.13 o 
 -10  11   9      622.67      607.83     34.07 o 
  -9  11   9       40.82       29.18     17.73 o 
  -8  11   9      226.58      211.03     21.46 o 
  -7  11   9        3.45       -2.52     14.27 o 
  -6  11   9      282.90      239.76     20.93 o 
  -5  11   9      316.62      332.34     23.14 o 
  -4  11   9      891.06      817.70     36.72 o 
  -3  11   9      194.18      183.00     17.62 o 
  -2  11   9      115.34      132.53     19.45 o 
  -1  11   9      255.68      216.69     18.08 o 
   0  11   9     1106.28     1143.41     40.01 o 
   1  11   9      506.46      476.90     25.30 o 
   2  11   9     1097.71     1230.48     45.63 o 
   3  11   9      227.47      222.47     19.96 o 
   4  11   9      118.22      160.89     18.83 o 
   5  11   9       82.35       80.79     21.17 o 
   6  11   9      336.28      350.24     36.43 o 
   7  11   9       17.77       -7.39     27.76 o 
   8  11   9      391.33      462.84     40.30 o 
   9  11   9       18.40       66.55     29.26 o 
 -12  12   9      223.11      263.24     37.41 o 
 -11  12   9       15.18      -22.97     15.31 o 
 -10  12   9      185.92      193.78     22.98 o 
  -9  12   9        5.19      -12.11     13.32 o 
  -8  12   9     1168.52     1096.89     41.06 o 
  -7  12   9       91.92       77.67     17.30 o 
  -6  12   9     1001.80     1009.94     38.25 o 
  -5  12   9      154.05      163.03     22.52 o 
  -4  12   9       30.86       44.22     15.98 o 
  -3  12   9      118.34      167.70     17.70 o 
  -2  12   9      543.69      562.63     27.22 o 
  -1  12   9      280.76      247.49     20.10 o 
   0  12   9      141.67      137.95     22.75 o 
   1  12   9       42.76       47.99     22.16 o 
   2  12   9      105.37      114.32     19.28 o 
   3  12   9      252.36      268.18     30.88 o 
   4  12   9      889.51      988.70     38.04 o 
   5  12   9      186.58      178.39     21.18 o 
   6  12   9       60.93       67.38     21.29 o 
   7  12   9       29.85       -7.15     20.68 o 
   8  12   9       91.96      128.61     28.80 o 
 -11  13   9      163.40      161.38     24.65 o 
 -10  13   9       55.78       70.00     18.80 o 
  -9  13   9      643.69      670.42     36.91 o 
  -8  13   9       29.27       16.52     18.97 o 
  -7  13   9       10.99      -19.70     13.14 o 
  -6  13   9        5.00        8.63     20.06 o 
  -5  13   9      547.39      513.95     38.44 o 
  -4  13   9      165.60      181.13     22.06 o 
  -3  13   9       11.60       -4.16     13.82 o 
  -2  13   9       65.58       28.76     12.40 o 
  -1  13   9       46.86       48.84     13.89 o 
   0  13   9      183.98      192.19     19.60 o 
   1  13   9      711.27      784.14     59.35 o 
   2  13   9       33.73       59.27     18.10 o 
   3  13   9      162.36      165.41     23.37 o 
   4  13   9        3.06       31.90     19.75 o 
   5  13   9       53.17       37.71     19.51 o 
   6  13   9        0.96        8.78     20.02 o 
   7  13   9      278.41      277.08     47.79 o 
 -10  14   9       11.06       14.23     16.76 o 
  -9  14   9        5.21        3.29     16.82 o 
  -8  14   9      104.54      108.73     20.55 o 
  -7  14   9      390.26      396.66     41.45 o 
  -6  14   9      137.15      166.11     24.03 o 
  -5  14   9      136.20      140.73     22.64 o 
  -4  14   9       65.78       62.61     18.75 o 
  -3  14   9       88.34      106.27     20.88 o 
  -2  14   9       63.65       36.45     16.56 o 
  -1  14   9      276.48      308.95     23.28 o 
   0  14   9       46.42       69.90     15.39 o 
   1  14   9       12.35       21.71     16.58 o 
   2  14   9        4.09       18.29     25.85 o 
   3  14   9      209.72      251.50     43.04 o 
   4  14   9      119.37      147.51     35.24 o 
   5  14   9      240.32      325.97     42.27 o 
   6  14   9      137.16      210.42     58.58 o 
  -9  15   9       48.38       21.34     22.48 o 
  -8  15   9      237.31      217.77     29.39 o 
  -7  15   9        0.03       -8.53     17.63 o 
  -6  15   9      406.35      427.24     34.79 o 
  -5  15   9       45.41       39.82     18.09 o 
  -4  15   9      693.19      670.06     39.18 o 
  -3  15   9      125.38      168.34     28.23 o 
  -2  15   9       30.19        5.41     17.85 o 
  -1  15   9       32.63       31.87     15.19 o 
   0  15   9      329.96      356.14     77.80 o 
   1  15   9      202.83      237.13     30.59 o 
   2  15   9      390.09      405.60     32.28 o 
   3  15   9        6.35       13.81     21.99 o 
   4  15   9       10.75       56.05     25.51 o 
   5  15   9        5.16       20.78     25.52 o 
  -7  16   9       27.23       34.84     20.48 o 
  -6  16   9      103.99      128.44     23.64 o 
  -5  16   9        0.34        9.82     20.42 o 
  -4  16   9       53.49       55.32     27.56 o 
  -3  16   9        0.14        0.78     24.93 o 
  -2  16   9      100.28      127.46     22.21 o 
  -1  16   9        2.21       53.79     29.91 o 
   0  16   9      103.05      135.88     32.17 o 
   1  16   9        1.43        6.86     17.80 o 
   2  16   9        4.48       40.76     37.88 o 
   3  16   9       14.48       -5.53     28.10 o 
   4  16   9      296.53      353.00     41.41 o 
  -6  17   9      110.22       97.41     29.18 o 
  -5  17   9      149.32      218.27     28.12 o 
  -4  17   9        4.73       23.01     18.26 o 
  -3  17   9      143.40      152.53     23.53 o 
  -2  17   9        0.21      -23.89     15.92 o 
  -1  17   9        3.79       20.51     21.32 o 
   0  17   9       71.04      113.23     42.08 o 
   1  17   9      241.90      250.60     41.51 o 
   2  17   9      230.61      279.76     42.60 o 
 -14   0  10      283.81      268.77     50.31 o 
 -12   0  10      582.87      622.44     64.36 o 
 -10   0  10     1517.53     1520.07     47.64 o 
  -8   0  10      791.06      798.64     30.74 o 
  -6   0  10      834.14      954.47     32.19 o 
  -4   0  10     3536.59     3725.27     83.46 o 
  -2   0  10     5426.79     5243.51    110.48 o 
   0   0  10     7360.24     7074.17    182.09 o 
   2   0  10       58.90       45.52     15.34 o 
   4   0  10     1767.94     1748.01     64.20 o 
   6   0  10      102.84       88.96     20.80 o 
   8   0  10       45.95       61.10     22.20 o 
  10   0  10       20.59        9.90     31.20 o 
 -15   1  10      341.56      352.75     66.70 o 
 -14   1  10      411.67      435.12     44.56 o 
 -13   1  10       25.94        1.59     29.69 o 
 -12   1  10        7.11       14.65     18.35 o 
 -11   1  10      470.89      458.21     24.54 o 
 -10   1  10     1516.37     1383.40     48.77 o 
  -9   1  10      350.32      353.64     17.32 o 
  -8   1  10      213.75      215.95     12.53 o 
  -7   1  10       45.62       40.60      7.70 o 
  -6   1  10      481.07      455.72     15.65 o 
  -5   1  10      561.59      524.91     16.25 o 
  -4   1  10     4206.62     4178.60     64.91 o 
  -3   1  10     2081.58     2193.15     45.96 o 
  -2   1  10       91.13       88.00      7.34 o 
  -1   1  10      390.18      405.03     21.67 o 
   0   1  10     2128.47     2160.06     60.76 o 
   1   1  10      377.68      370.44     19.78 o 
   2   1  10       45.69       26.17     10.03 o 
   3   1  10     1009.06      969.28     33.18 o 
   4   1  10      106.60      106.26     13.99 o 
   5   1  10       45.28       30.04     12.27 o 
   6   1  10       37.73       32.70     14.20 o 
   7   1  10       68.85       81.48     17.49 o 
   8   1  10      188.18      202.62     31.84 o 
   9   1  10        5.84       37.69     30.90 o 
  10   1  10       76.92       75.01     34.90 o 
  11   1  10        7.85        5.45     43.89 o 
 -15   2  10       38.41       17.64     26.47 o 
 -14   2  10       23.05       -5.05     26.59 o 
 -13   2  10      544.82      490.37     71.76 o 
 -12   2  10        1.53       14.63     15.97 o 
 -11   2  10     1052.27     1087.04     55.61 o 
 -10   2  10       57.07       37.16     11.91 o 
  -9   2  10       84.68       61.12     10.44 o 
  -8   2  10       14.79       31.52      8.56 o 
  -7   2  10     1637.83     1621.05     32.68 o 
  -6   2  10      110.82      128.67      9.82 o 
  -5   2  10      350.67      349.40     13.42 o 
  -4   2  10      768.75      795.21     19.89 o 
  -3   2  10     9033.65     9070.61    129.33 o 
  -2   2  10      130.14      140.57     11.10 o 
  -1   2  10     6213.67     6024.41     98.30 o 
   0   2  10      468.95      456.74     27.90 o 
   1   2  10     2068.26     1901.11     52.60 o 
   2   2  10       42.19       72.26     11.75 o 
   3   2  10       16.55       22.72     10.26 o 
   4   2  10       11.60       21.72     10.72 o 
   5   2  10      907.49      914.74     37.09 o 
   6   2  10      117.78      138.05     18.93 o 
   7   2  10        2.53       -7.07     15.53 o 
   8   2  10        0.03       -9.97     16.10 o 
   9   2  10      234.63      269.95     28.10 o 
  10   2  10       23.81       14.30     23.00 o 
  11   2  10      167.95      153.95     43.96 o 
 -15   3  10      148.79      146.89     32.23 o 
 -14   3  10       14.63       29.83     24.37 o 
 -13   3  10      503.67      486.14     36.05 o 
 -12   3  10      122.39      100.10     16.81 o 
 -11   3  10      412.19      396.65     24.74 o 
 -10   3  10       81.87       89.37     14.55 o 
  -9   3  10       19.30       16.99     10.36 o 
  -8   3  10     1691.40     1550.36     40.63 o 
  -7   3  10      488.71      502.24     26.27 o 
  -6   3  10       72.62       81.07      9.42 o 
  -5   3  10     1616.97     1600.61     34.56 o 
  -4   3  10     3653.61     3778.71     59.91 o 
  -3   3  10     2712.11     2581.45     43.45 o 
  -2   3  10      139.60      140.51     10.59 o 
  -1   3  10      540.76      539.59     21.52 o 
   0   3  10      979.88      953.15     33.70 o 
   1   3  10     2421.97     2239.31     70.06 o 
   2   3  10      648.20      602.68     20.61 o 
   3   3  10     2297.67     2401.44     56.79 o 
   4   3  10       15.08       17.82     12.51 o 
   5   3  10      127.91       98.20     14.23 o 
   6   3  10       26.53       38.51     12.90 o 
   7   3  10      724.14      668.19     76.39 o 
   8   3  10       31.36       19.02     16.24 o 
   9   3  10       16.67       12.89     21.28 o 
  10   3  10       58.28       55.41     27.61 o 
  11   3  10       17.30       42.23     32.56 o 
 -15   4  10        2.49      -11.74     23.04 o 
 -14   4  10      670.98      695.00     43.24 o 
 -13   4  10      133.75      147.75     25.14 o 
 -12   4  10      508.60      563.01     30.52 o 
 -11   4  10      196.20      219.83     20.47 o 
 -10   4  10      227.10      220.97     23.56 o 
  -9   4  10      325.26      315.64     21.12 o 
  -8   4  10      771.81      726.28     24.14 o 
  -7   4  10      493.65      474.63     19.35 o 
  -6   4  10       27.34       26.86      8.13 o 
  -5   4  10      524.37      538.11     16.70 o 
  -4   4  10      275.38      299.42     12.51 o 
  -3   4  10       16.26       30.30      6.83 o 
  -2   4  10      746.62      694.06     20.80 o 
  -1   4  10     1199.31     1178.48     28.07 o 
   0   4  10     4395.21     4043.65     70.58 o 
   1   4  10     1778.60     1757.80     37.64 o 
   2   4  10      195.43      184.01     13.44 o 
   3   4  10      160.59      120.98     12.53 o 
   4   4  10     1001.68     1023.21     38.40 o 
   5   4  10       12.25       15.58     11.24 o 
   6   4  10      429.99      389.24     23.46 o 
   7   4  10      139.29       79.14     19.14 o 
   8   4  10       46.08       35.57     17.50 o 
   9   4  10       76.13       88.37     20.62 o 
  10   4  10      144.86      192.98     26.74 o 
  11   4  10        5.79       17.45     31.20 o 
 -15   5  10       87.00      113.16     47.14 o 
 -14   5  10      332.44      320.37     32.25 o 
 -13   5  10       33.79       50.26     16.87 o 
 -12   5  10       89.45       88.29     17.20 o 
 -11   5  10        4.67       14.04     13.20 o 
 -10   5  10     2048.73     1932.21     52.66 o 
  -9   5  10      805.37      870.24     39.93 o 
  -8   5  10        3.59       21.57     11.35 o 
  -7   5  10      349.45      362.18     17.84 o 
  -6   5  10      591.20      618.56     21.48 o 
  -5   5  10      440.70      391.72     17.04 o 
  -4   5  10     1972.10     1919.55     35.61 o 
  -3   5  10        9.75        7.76      7.28 o 
  -2   5  10     1095.57     1025.58     30.43 o 
  -1   5  10       56.45       82.47      9.54 o 
   0   5  10     1693.39     1682.19     37.47 o 
   1   5  10      708.16      657.55     22.35 o 
   2   5  10     6655.56     6401.24    106.88 o 
   3   5  10      302.94      289.40     23.77 o 
   4   5  10     1345.22     1321.66     35.02 o 
   5   5  10       24.24       -3.20     10.45 o 
   6   5  10        7.81       -1.50     13.59 o 
   7   5  10      138.31      118.71     20.53 o 
   8   5  10       32.75       23.81     17.06 o 
   9   5  10      104.88      130.55     22.31 o 
  10   5  10       35.84        6.47     18.36 o 
 -14   6  10       12.82       33.32     23.00 o 
 -13   6  10      605.42      582.31     33.65 o 
 -12   6  10        1.55       13.53     13.50 o 
 -11   6  10      588.66      537.70     30.06 o 
 -10   6  10        1.40       -3.97     11.89 o 
  -9   6  10      279.51      306.02     22.26 o 
  -8   6  10      276.65      323.05     21.97 o 
  -7   6  10     1687.71     1607.41     42.43 o 
  -6   6  10      356.94      375.69     17.92 o 
  -5   6  10        9.00        9.37      8.88 o 
  -4   6  10      191.59      230.12     14.03 o 
  -3   6  10      416.46      391.27     19.83 o 
  -2   6  10      434.35      404.00     16.85 o 
  -1   6  10     3022.39     2975.63     55.80 o 
   0   6  10     1074.05     1051.20     27.53 o 
   1   6  10     2464.32     2388.27     54.57 o 
   2   6  10       18.11       20.25     10.40 o 
   3   6  10      309.26      291.92     17.23 o 
   4   6  10       10.59       -8.02      9.54 o 
   5   6  10      111.81      136.35     19.03 o 
   6   6  10       36.26        5.54     14.69 o 
   7   6  10      131.11      133.92     25.07 o 
   8   6  10       45.66       65.46     19.43 o 
   9   6  10      131.65      174.56     30.80 o 
  10   6  10      104.45       98.47     22.05 o 
 -14   7  10       62.35      101.04     19.75 o 
 -13   7  10       85.68       72.11     17.26 o 
 -12   7  10        2.79       -7.40     13.80 o 
 -11   7  10      303.18      353.01     25.82 o 
 -10   7  10      410.34      425.20     28.26 o 
  -9   7  10      287.57      255.80     21.16 o 
  -8   7  10      510.20      454.36     37.11 o 
  -7   7  10       27.41       26.62     12.17 o 
  -6   7  10        1.39       -2.19      8.46 o 
  -5   7  10     1620.24     1562.39     36.99 o 
  -4   7  10     1173.02     1139.38     34.09 o 
  -3   7  10      452.08      470.50     22.26 o 
  -2   7  10       40.41       41.98     10.26 o 
  -1   7  10      572.45      563.73     19.91 o 
   0   7  10      132.92      132.35     14.19 o 
   1   7  10     5963.38     5743.38    118.21 o 
   2   7  10     1548.29     1473.71     40.08 o 
   3   7  10      458.77      446.06     20.44 o 
   4   7  10        5.45       -4.39      9.62 o 
   5   7  10       36.94       29.02     13.86 o 
   6   7  10        3.03        2.82     15.26 o 
   7   7  10      635.88      602.16     36.53 o 
   8   7  10        0.24        3.99     18.11 o 
   9   7  10      159.71      176.52     25.00 o 
  10   7  10        5.26        9.75     19.80 o 
 -14   8  10        2.04       26.17     22.30 o 
 -13   8  10      183.78      255.38     33.93 o 
 -12   8  10      462.08      443.09     30.28 o 
 -11   8  10      100.06      124.25     19.12 o 
 -10   8  10        7.35       13.30     13.79 o 
  -9   8  10      377.13      356.47     24.78 o 
  -8   8  10       38.06       47.12     14.08 o 
  -7   8  10      707.10      666.27     28.94 o 
  -6   8  10      997.54     1016.67     34.27 o 
  -5   8  10      100.05       76.33     11.43 o 
  -4   8  10      291.88      265.40     18.27 o 
  -3   8  10     2294.40     2110.59     50.95 o 
  -2   8  10     2321.91     2221.29     53.03 o 
  -1   8  10      968.15      933.75     30.34 o 
   0   8  10      902.86      893.18     26.17 o 
   1   8  10      276.41      262.01     15.92 o 
   2   8  10     1092.88     1103.70     30.81 o 
   3   8  10      196.91      220.07     18.76 o 
   4   8  10      653.27      689.67     30.20 o 
   5   8  10       94.33       93.42     17.07 o 
   6   8  10      265.42      258.57     31.66 o 
   7   8  10      111.71      118.96     22.42 o 
   8   8  10        4.07       13.11     17.14 o 
   9   8  10        8.33       28.11     42.64 o 
 -13   9  10      100.37       80.03     23.21 o 
 -12   9  10      407.67      415.40     30.52 o 
 -11   9  10       37.65       61.01     17.72 o 
 -10   9  10      964.46      917.00     37.98 o 
  -9   9  10        0.22        5.09     13.85 o 
  -8   9  10      191.04      195.36     19.80 o 
  -7   9  10      276.19      293.40     21.61 o 
  -6   9  10        2.90       -2.17     11.16 o 
  -5   9  10      174.17      186.31     18.19 o 
  -4   9  10     1228.49     1178.76     36.30 o 
  -3   9  10       61.02       76.71     12.58 o 
  -2   9  10      220.16      216.64     17.44 o 
  -1   9  10      134.89      115.12     14.34 o 
   0   9  10      511.12      540.12     45.80 o 
   1   9  10      232.96      211.64     15.61 o 
   2   9  10     1867.86     1753.64     44.92 o 
   3   9  10       11.68        0.50      9.87 o 
   4   9  10      563.87      642.88     39.44 o 
   5   9  10      203.28      160.53     19.82 o 
   6   9  10       80.67       69.88     17.72 o 
   7   9  10        4.31      -17.47     16.83 o 
   8   9  10      154.72      126.40     22.13 o 
   9   9  10       10.12       23.78     24.11 o 
 -13  10  10      120.69      193.24     51.32 o 
 -12  10  10      148.86      155.21     22.07 o 
 -11  10  10      177.60      169.97     22.32 o 
 -10  10  10       31.44       40.25     18.03 o 
  -9  10  10       56.06       58.01     19.34 o 
  -8  10  10      160.20      184.62     20.19 o 
  -7  10  10      328.50      358.86     40.53 o 
  -6  10  10      742.19      739.33     31.24 o 
  -5  10  10     1117.24     1005.80     41.49 o 
  -4  10  10       20.22       14.19     11.01 o 
  -3  10  10     1671.65     1703.47     46.30 o 
  -2  10  10      446.52      465.62     24.28 o 
  -1  10  10     1089.54     1092.41     35.29 o 
   0  10  10      336.08      340.20     27.89 o 
   1  10  10        7.93        4.37     11.16 o 
   2  10  10       27.03       41.18     11.44 o 
   3  10  10       14.26       -7.00     11.89 o 
   4  10  10     1166.78     1239.26     41.19 o 
   5  10  10      321.78      319.78     36.14 o 
   6  10  10      256.73      240.20     26.64 o 
   7  10  10        1.01       -9.54     15.78 o 
   8  10  10       27.21        8.56     17.81 o 
   9  10  10       15.45       42.23     35.50 o 
 -12  11  10       57.01       64.38     19.33 o 
 -11  11  10      144.41      170.18     36.70 o 
 -10  11  10      122.89      152.97     21.34 o 
  -9  11  10      841.19      897.97     47.44 o 
  -8  11  10        6.25        8.28     13.77 o 
  -7  11  10        4.40        8.30     13.28 o 
  -6  11  10       51.51       33.09     16.44 o 
  -5  11  10     1658.75     1604.22     70.70 o 
  -4  11  10        8.97       14.76     12.35 o 
  -3  11  10      336.85      366.42     23.66 o 
  -2  11  10       21.61       19.62     11.93 o 
  -1  11  10      265.53      289.63     21.00 o 
   0  11  10      576.12      612.44     28.67 o 
   1  11  10      741.35      810.51     31.39 o 
   2  11  10       21.96       11.79     15.07 o 
   3  11  10      114.75      110.71     16.99 o 
   4  11  10       57.55       40.18     22.60 o 
   5  11  10       19.38       30.17     15.83 o 
   6  11  10        6.41        8.24     17.12 o 
   7  11  10       71.98       69.60     31.64 o 
   8  11  10       10.94       13.21     26.13 o 
 -12  12  10      106.60      150.02     46.53 o 
 -11  12  10      130.51      164.79     22.98 o 
 -10  12  10        0.71       23.78     16.37 o 
  -9  12  10      289.01      368.23     28.49 o 
  -8  12  10       49.80       79.81     18.30 o 
  -7  12  10      231.43      197.53     25.28 o 
  -6  12  10      127.85      107.83     20.77 o 
  -5  12  10       25.61       41.50     16.61 o 
  -4  12  10      118.91      139.26     20.56 o 
  -3  12  10      382.42      369.24     24.40 o 
  -2  12  10      723.93      765.63     32.55 o 
  -1  12  10      567.16      561.19     28.31 o 
   0  12  10      443.79      444.56     35.70 o 
   1  12  10       68.09       86.75     15.81 o 
   2  12  10        8.75       -5.86     14.07 o 
   3  12  10       10.26       26.67     18.52 o 
   4  12  10       14.52       29.23     15.17 o 
   5  12  10      320.13      345.05     26.97 o 
   6  12  10       45.56       51.57     16.95 o 
   7  12  10       59.02       96.16     25.73 o 
 -11  13  10       50.81       45.78     38.45 o 
 -10  13  10      360.83      418.79     39.84 o 
  -9  13  10       46.92       80.12     18.11 o 
  -8  13  10      208.30      259.83     29.15 o 
  -7  13  10      180.13      179.29     25.10 o 
  -6  13  10      139.01      139.83     23.42 o 
  -5  13  10        7.24        7.29     16.46 o 
  -4  13  10      646.18      739.03     54.78 o 
  -3  13  10       76.68       93.52     19.08 o 
  -2  13  10      216.46      221.01     20.90 o 
  -1  13  10        7.46        2.31     12.96 o 
   0  13  10       83.99       86.48     16.33 o 
   1  13  10       31.62       36.59     16.99 o 
   2  13  10      678.85      816.82     74.16 o 
   3  13  10       28.92       36.70     21.40 o 
   4  13  10        1.31        7.16     24.31 o 
   5  13  10       51.66       62.83     24.92 o 
   6  13  10       95.98      114.10     24.69 o 
 -10  14  10       34.41       12.16     40.94 o 
  -9  14  10       94.29       90.11     22.91 o 
  -8  14  10      206.13      201.72     27.42 o 
  -7  14  10       46.34       58.12     20.46 o 
  -6  14  10      146.00      119.88     22.57 o 
  -5  14  10       88.96      117.19     43.83 o 
  -4  14  10        4.80       22.89     17.50 o 
  -3  14  10        2.50        7.21     16.07 o 
  -2  14  10      512.35      541.44     31.59 o 
  -1  14  10       17.41       44.73     15.03 o 
   0  14  10      527.13      531.67     34.54 o 
   1  14  10      139.93      128.22     23.10 o 
   2  14  10        1.37       -1.91     16.01 o 
   3  14  10       11.92       13.59     17.71 o 
   4  14  10      392.25      463.19     45.82 o 
   5  14  10      131.01      157.43     32.78 o 
   6  14  10       82.98      128.64     48.87 o 
  -8  15  10       12.29       -2.66     19.68 o 
  -7  15  10        5.39       17.54     18.28 o 
  -6  15  10       47.26       81.08     21.28 o 
  -5  15  10      361.56      361.98     31.82 o 
  -4  15  10      118.26      116.82     25.67 o 
  -3  15  10      373.42      324.81     34.33 o 
  -2  15  10       11.80       -4.83     15.99 o 
  -1  15  10        0.06       -5.58     13.60 o 
   0  15  10       79.18       66.59     19.22 o 
   1  15  10      238.52      282.90     27.82 o 
   2  15  10       41.18       55.48     19.38 o 
   3  15  10      175.54      264.57     36.69 o 
   4  15  10        8.43      -15.64     32.97 o 
  -7  16  10      131.32      108.38     30.79 o 
  -6  16  10        3.15       14.86     18.37 o 
  -5  16  10       30.65       41.50     20.27 o 
  -4  16  10        1.19       -4.70     16.48 o 
  -3  16  10       47.63       58.57     22.41 o 
  -2  16  10       20.03        5.45     18.16 o 
  -1  16  10      327.22      384.90     39.64 o 
   0  16  10       15.83       40.58     17.53 o 
   1  16  10       41.03       77.43     20.64 o 
   2  16  10        0.51       28.66     22.36 o 
   3  16  10       71.74       95.47     36.49 o 
  -5  17  10       33.44        1.89     23.01 o 
  -4  17  10      173.35      232.68     54.65 o 
  -3  17  10       27.71       69.05     20.73 o 
  -2  17  10       49.78       42.46     29.23 o 
  -1  17  10       48.06       46.78     25.12 o 
   0  17  10      189.19      216.48     65.79 o 
   1  17  10      341.45      492.51     66.25 o 
 -13   0  11      626.20      624.93     68.06 o 
 -11   0  11       29.55       -4.68     21.76 o 
  -9   0  11      488.97      546.61     30.12 o 
  -7   0  11     2407.87     2285.08     59.51 o 
  -5   0  11     1442.22     1472.73     42.44 o 
  -3   0  11      734.64      648.30     24.67 o 
  -1   0  11     4471.02     4244.03    163.50 o 
   1   0  11     4101.71     3855.47    111.24 o 
   3   0  11       86.86       66.61     21.49 o 
   5   0  11      271.16      302.16     31.13 o 
   7   0  11        0.98       22.74     18.99 o 
   9   0  11      352.70      333.13     52.73 o 
 -15   1  11      194.00      262.74     39.94 o 
 -14   1  11      231.80      372.71     59.68 o 
 -13   1  11       47.29       60.43     33.16 o 
 -12   1  11        9.14      -16.51     17.68 o 
 -11   1  11      638.21      694.98     35.10 o 
 -10   1  11     1236.62     1264.28     33.63 o 
  -9   1  11      417.53      451.03     33.16 o 
  -8   1  11      423.11      422.24     16.73 o 
  -7   1  11      827.54      774.73     21.10 o 
  -6   1  11      269.65      285.94     13.36 o 
  -5   1  11     2468.40     2366.45     42.10 o 
  -4   1  11     7644.76     7718.36    112.70 o 
  -3   1  11     1586.36     1554.35     30.53 o 
  -2   1  11       32.65       19.55      7.29 o 
  -1   1  11      161.95      132.26     13.04 o 
   0   1  11      173.97      192.35     15.01 o 
   1   1  11      325.82      297.75     18.14 o 
   2   1  11       89.35      112.48     13.82 o 
   3   1  11       32.11       18.18     10.86 o 
   4   1  11        8.74        7.44     11.18 o 
   5   1  11      116.74      137.66     16.94 o 
   6   1  11      229.50      230.56     20.45 o 
   7   1  11      366.92      351.36     24.67 o 
   8   1  11       49.99       82.76     20.24 o 
   9   1  11      172.62      220.91     32.18 o 
  10   1  11        0.82        7.89     22.77 o 
 -15   2  11        0.62       -9.88     24.60 o 
 -14   2  11      303.01      270.44     36.45 o 
 -13   2  11       13.38       10.17     21.76 o 
 -12   2  11      385.45      326.03     50.61 o 
 -11   2  11      165.57      167.54     21.09 o 
 -10   2  11       87.90      106.31     14.72 o 
  -9   2  11      336.79      333.88     17.83 o 
  -8   2  11     2224.87     2316.24     61.81 o 
  -7   2  11       71.02       68.04      8.98 o 
  -6   2  11     1730.53     1695.32     33.70 o 
  -5   2  11      175.37      177.92     10.94 o 
  -4   2  11      993.65     1036.94     23.76 o 
  -3   2  11      157.54      188.58     17.47 o 
  -2   2  11     1829.10     1782.08     37.36 o 
  -1   2  11      824.50      721.40     21.32 o 
   0   2  11     4471.77     4107.78     81.91 o 
   1   2  11      278.89      246.93     24.99 o 
   2   2  11      990.11      951.26     44.84 o 
   3   2  11       29.06       38.12     11.72 o 
   4   2  11     1205.48     1203.38     58.16 o 
   5   2  11        5.30        4.52     11.93 o 
   6   2  11        1.93       -8.06     12.23 o 
   7   2  11       82.69       73.84     16.44 o 
   8   2  11      264.69      273.69     27.95 o 
   9   2  11      208.69      266.58     32.74 o 
  10   2  11      188.72      255.48     35.31 o 
 -15   3  11       13.88       -2.64     38.15 o 
 -14   3  11       78.83       46.82     26.83 o 
 -13   3  11        8.88       15.88     22.48 o 
 -12   3  11        6.33      -12.64     12.06 o 
 -11   3  11      169.28      168.06     18.74 o 
 -10   3  11      208.93      228.95     19.56 o 
  -9   3  11      120.95      109.04     14.66 o 
  -8   3  11       95.29       97.52     12.83 o 
  -7   3  11        4.59        5.35      8.83 o 
  -6   3  11      567.49      491.54     21.24 o 
  -5   3  11     1397.58     1346.14     31.64 o 
  -4   3  11     4662.65     4581.91     92.62 o 
  -3   3  11     1880.06     1877.13     39.12 o 
  -2   3  11     3121.95     3167.82     57.95 o 
  -1   3  11      519.69      542.02     23.76 o 
   0   3  11      634.55      656.89     20.88 o 
   1   3  11       20.49       24.53      9.92 o 
   2   3  11      560.69      507.48     39.53 o 
   3   3  11       61.95       76.35     13.31 o 
   4   3  11      118.66      127.35     15.78 o 
   5   3  11        5.43        6.64     11.93 o 
   6   3  11      824.74      759.84     47.40 o 
   7   3  11       65.13       81.55     25.23 o 
   8   3  11       16.56       17.63     21.62 o 
   9   3  11        0.50       -9.46     22.16 o 
  10   3  11       15.29      -17.75     29.61 o 
 -15   4  11       47.22       80.52     43.74 o 
 -14   4  11       32.26        1.40     25.57 o 
 -13   4  11      225.88      266.40     30.06 o 
 -12   4  11       32.43       11.16     14.01 o 
 -11   4  11      337.20      343.28     24.88 o 
 -10   4  11       74.67       86.08     15.32 o 
  -9   4  11        7.52       12.98     10.91 o 
  -8   4  11       84.60       87.07     11.81 o 
  -7   4  11     5007.80     4835.99     89.48 o 
  -6   4  11       77.23       63.76     10.23 o 
  -5   4  11      172.47      196.10     15.49 o 
  -4   4  11      433.25      454.84     26.39 o 
  -3   4  11      276.64      310.61     15.04 o 
  -2   4  11      467.88      461.50     18.65 o 
  -1   4  11     2799.99     2669.65     51.17 o 
   0   4  11      242.83      251.03     14.24 o 
   1   4  11        2.85        6.44      8.03 o 
   2   4  11        4.06      -10.69      9.17 o 
   3   4  11      816.24      806.90     29.97 o 
   4   4  11       48.40       37.53     18.18 o 
   5   4  11       40.64       30.75     12.22 o 
   6   4  11       95.14       84.70     31.70 o 
   7   4  11        1.75       14.69     15.88 o 
   8   4  11        6.17      -15.96     16.37 o 
   9   4  11       15.58        9.08     22.36 o 
  10   4  11       55.08       72.40     21.37 o 
 -14   5  11       16.37       22.15     20.54 o 
 -13   5  11       73.65       94.16     18.71 o 
 -12   5  11       51.59       72.37     16.28 o 
 -11   5  11      619.64      615.15     31.53 o 
 -10   5  11       60.20       52.68     14.36 o 
  -9   5  11       46.37       70.07     22.44 o 
  -8   5  11      713.94      738.62     29.44 o 
  -7   5  11      332.77      344.65     18.25 o 
  -6   5  11     1056.28     1021.55     40.77 o 
  -5   5  11     3631.70     3649.08     67.15 o 
  -4   5  11      150.66      117.07     16.16 o 
  -3   5  11     7146.83     6923.60    113.59 o 
  -2   5  11       68.69       79.38     10.07 o 
  -1   5  11      278.89      267.41     14.70 o 
   0   5  11      149.21      192.63     14.36 o 
   1   5  11     1568.14     1573.21     36.27 o 
   2   5  11      186.39      185.01     14.31 o 
   3   5  11       18.65        2.77     11.86 o 
   4   5  11        0.06       -0.75     10.57 o 
   5   5  11       69.74       51.00     13.66 o 
   6   5  11        7.56        3.48     14.51 o 
   7   5  11      269.44      284.40     27.64 o 
   8   5  11      308.50      347.89     34.07 o 
   9   5  11       27.89       27.33     18.76 o 
  10   5  11        0.06       22.08     28.33 o 
 -14   6  11      121.25      125.98     24.65 o 
 -13   6  11      111.81       98.95     27.59 o 
 -12   6  11      321.98      295.38     25.34 o 
 -11   6  11        2.12        5.06     13.76 o 
 -10   6  11       21.71       17.72     18.93 o 
  -9   6  11        0.93        1.01     11.65 o 
  -8   6  11     2632.51     2623.54     63.15 o 
  -7   6  11     1701.26     1648.39     39.60 o 
  -6   6  11     2372.69     2425.56     50.40 o 
  -5   6  11      606.67      566.60     24.31 o 
  -4   6  11        2.94       -6.07      8.28 o 
  -3   6  11       10.61       13.55      9.31 o 
  -2   6  11     1139.45     1062.42     38.44 o 
  -1   6  11      849.19      800.78     24.07 o 
   0   6  11     1184.69     1143.75     29.68 o 
   1   6  11      223.71      249.56     15.26 o 
   2   6  11      259.32      225.02     17.43 o 
   3   6  11      192.33      183.70     16.86 o 
   4   6  11       12.68        3.67     14.42 o 
   5   6  11       15.49       10.82     14.40 o 
   6   6  11       21.97       31.95     16.73 o 
   7   6  11        3.11       -6.69     16.41 o 
   8   6  11       88.93      116.21     22.06 o 
   9   6  11       62.74      119.37     23.15 o 
  10   6  11      239.56      278.10     37.83 o 
 -14   7  11      275.59      329.83     43.41 o 
 -13   7  11        8.13       15.84     15.57 o 
 -12   7  11      112.10      102.37     19.16 o 
 -11   7  11        1.19        3.69     13.88 o 
 -10   7  11      643.90      632.61     32.01 o 
  -9   7  11       10.56        4.31     12.53 o 
  -8   7  11      558.74      562.39     36.21 o 
  -7   7  11       38.11       28.43     12.06 o 
  -6   7  11      534.15      540.82     22.14 o 
  -5   7  11      145.53      141.23     15.09 o 
  -4   7  11       62.71       85.26     12.79 o 
  -3   7  11      161.39      193.08     16.48 o 
  -2   7  11      945.97      949.86     30.73 o 
  -1   7  11       40.50       55.42      9.88 o 
   0   7  11      630.92      578.75     23.38 o 
   1   7  11      819.78      774.33     28.13 o 
   2   7  11      453.44      414.99     19.75 o 
   3   7  11        8.01        6.15     10.05 o 
   4   7  11        6.30        1.25     12.54 o 
   5   7  11      113.29       49.74     16.86 o 
   6   7  11      566.77      578.52     35.44 o 
   7   7  11        5.48        5.54     17.71 o 
   8   7  11      431.87      473.45     35.92 o 
   9   7  11       84.34      103.46     22.44 o 
 -13   8  11      195.03      231.01     25.05 o 
 -12   8  11       19.15       27.22     16.35 o 
 -11   8  11       26.06       46.00     16.13 o 
 -10   8  11        6.98       -5.52     13.38 o 
  -9   8  11      397.90      389.02     26.21 o 
  -8   8  11      484.56      437.35     26.06 o 
  -7   8  11       65.18       63.39     14.44 o 
  -6   8  11      880.69      898.63     38.70 o 
  -5   8  11      617.45      640.58     27.26 o 
  -4   8  11     1357.07     1279.67     43.37 o 
  -3   8  11        3.30       11.44     10.59 o 
  -2   8  11       75.06       92.20     13.05 o 
  -1   8  11      987.65      958.72     31.57 o 
   0   8  11      190.65      168.84     19.60 o 
   1   8  11      170.96      172.08     16.44 o 
   2   8  11      112.29      116.34     13.79 o 
   3   8  11      403.64      381.66     20.32 o 
   4   8  11        2.06       -4.17     12.33 o 
   5   8  11      682.00      701.17     37.66 o 
   6   8  11       30.57       39.49     18.15 o 
   7   8  11       30.28        6.15     17.14 o 
   8   8  11        1.21       37.56     19.66 o 
   9   8  11       50.36       73.89     27.19 o 
 -13   9  11        5.12        9.59     15.69 o 
 -12   9  11        0.57       23.14     15.52 o 
 -11   9  11      590.24      597.22     34.02 o 
 -10   9  11        1.19      -18.89     12.60 o 
  -9   9  11      826.54      828.23     43.78 o 
  -8   9  11      212.20      223.96     27.19 o 
  -7   9  11        4.02        1.69     14.91 o 
  -6   9  11      560.22      555.06     33.74 o 
  -5   9  11     3331.75     3406.01     91.27 o 
  -4   9  11      102.52       99.12     14.50 o 
  -3   9  11     2435.03     2410.05     71.87 o 
  -2   9  11        8.16       17.26     10.67 o 
  -1   9  11        2.68        2.97     10.41 o 
   0   9  11        0.41      -15.75     13.09 o 
   1   9  11       13.22       13.22      9.72 o 
   2   9  11       12.09       26.29     10.42 o 
   3   9  11      223.96      195.44     18.75 o 
   4   9  11        8.09       -8.80     12.64 o 
   5   9  11      345.01      331.94     28.37 o 
   6   9  11       80.51       89.27     33.90 o 
   7   9  11      281.24      311.09     29.95 o 
   8   9  11        0.91       20.85     18.34 o 
 -12  10  11       61.89       85.64     30.54 o 
 -11  10  11       18.32        4.26     15.21 o 
 -10  10  11        0.14      -18.86     14.33 o 
  -9  10  11      149.74      139.64     19.33 o 
  -8  10  11      178.96      185.61     24.04 o 
  -7  10  11      708.62      678.96     38.53 o 
  -6  10  11      434.66      385.32     38.90 o 
  -5  10  11     1099.15     1070.22     43.41 o 
  -4  10  11       48.82       48.19     13.20 o 
  -3  10  11      222.16      218.31     19.41 o 
  -2  10  11      978.91      926.48     32.96 o 
  -1  10  11      174.77      183.13     17.62 o 
   0  10  11       67.29       60.40     13.89 o 
   1  10  11      142.21      142.55     16.95 o 
   2  10  11      299.62      262.35     20.97 o 
   3  10  11      384.83      345.59     23.81 o 
   4  10  11      353.36      414.54     35.21 o 
   5  10  11      503.13      435.43     29.03 o 
   6  10  11      290.90      318.43     29.74 o 
   7  10  11       15.46       17.80     18.92 o 
   8  10  11       23.17       -4.44     20.53 o 
 -12  11  11      195.37      244.72     30.29 o 
 -11  11  11       28.87       15.32     29.38 o 
 -10  11  11      418.47      463.28     31.83 o 
  -9  11  11       30.26       41.42     20.77 o 
  -8  11  11       23.72       12.15     16.35 o 
  -7  11  11       24.04       37.02     18.03 o 
  -6  11  11      551.74      534.46     34.54 o 
  -5  11  11      185.68      199.33     23.75 o 
  -4  11  11     1277.80     1242.00     41.30 o 
  -3  11  11        6.78       34.81     12.61 o 
  -2  11  11       80.58       70.19     13.82 o 
  -1  11  11        5.71        2.53     11.58 o 
   0  11  11       19.75       17.41     12.76 o 
   1  11  11        0.79      -13.76     11.38 o 
   2  11  11      120.44      117.27     19.49 o 
   3  11  11       24.77       27.07     16.40 o 
   4  11  11      246.88      246.49     22.64 o 
   5  11  11       55.26       51.65     18.55 o 
   6  11  11      138.51      189.11     35.65 o 
   7  11  11        7.07       24.96     22.19 o 
 -11  12  11        5.58       35.42     18.61 o 
 -10  12  11       71.47      131.03     24.94 o 
  -9  12  11      113.28      142.82     24.03 o 
  -8  12  11      593.24      555.86     38.57 o 
  -7  12  11      379.92      366.18     31.66 o 
  -6  12  11      237.10      226.11     31.61 o 
  -5  12  11       23.50       14.71     25.31 o 
  -4  12  11       94.08       90.07     19.42 o 
  -3  12  11      244.04      265.04     21.67 o 
  -2  12  11      358.62      353.84     24.56 o 
  -1  12  11      434.92      423.01     26.22 o 
   0  12  11      654.15      658.99     31.39 o 
   1  12  11       61.65       51.72     17.62 o 
   2  12  11       13.58        8.72     16.86 o 
   3  12  11        4.99        6.39     16.28 o 
   4  12  11      363.53      423.23     33.21 o 
   5  12  11       72.49      121.15     19.77 o 
   6  12  11        2.22       21.89     16.28 o 
 -10  13  11      162.62      147.73     26.58 o 
  -9  13  11       65.34       47.80     31.48 o 
  -8  13  11        8.45       21.73     18.18 o 
  -7  13  11       12.31       -3.71     16.98 o 
  -6  13  11        1.00        9.39     17.34 o 
  -5  13  11      602.94      626.75     56.21 o 
  -4  13  11      330.96      428.31     74.00 o 
  -3  13  11      861.16      816.82     40.66 o 
  -2  13  11        0.25       10.12     13.62 o 
  -1  13  11       40.76       47.86     15.42 o 
   0  13  11      151.10      196.05     20.82 o 
   1  13  11     1055.46     1092.72     46.18 o 
   2  13  11        3.11        8.46     16.59 o 
   3  13  11       15.47       36.17     18.22 o 
   4  13  11        4.15       17.96     18.21 o 
   5  13  11      102.22      127.17     29.35 o 
   6  13  11       43.71       63.00     44.19 o 
  -9  14  11      125.97      108.21     24.73 o 
  -8  14  11       10.26       14.69     18.98 o 
  -7  14  11      550.46      558.34     38.91 o 
  -6  14  11      123.85      125.38     22.73 o 
  -5  14  11       44.34       13.69     17.79 o 
  -4  14  11       31.11       52.38     18.78 o 
  -3  14  11      152.61      193.53     24.72 o 
  -2  14  11      188.98      192.65     23.28 o 
  -1  14  11      458.89      439.19     28.45 o 
   0  14  11      221.29      263.06     26.89 o 
   1  14  11       51.57       36.92     24.72 o 
   2  14  11       14.25       36.43     18.22 o 
   3  14  11       49.86       67.64     19.41 o 
   4  14  11       20.25       43.09     19.63 o 
   5  14  11       45.14      122.60     43.81 o 
  -7  15  11        9.50        1.57     29.91 o 
  -6  15  11      292.72      275.10     29.45 o 
  -5  15  11       82.29       73.32     21.84 o 
  -4  15  11      438.02      453.18     39.73 o 
  -3  15  11       85.74       87.49     20.47 o 
  -2  15  11      118.78      128.75     23.73 o 
  -1  15  11        1.46      -20.55     13.70 o 
   0  15  11       50.98       83.17     20.26 o 
   1  15  11       41.90       57.39     19.01 o 
   2  15  11      111.25      175.99     25.07 o 
   3  15  11        2.25       25.45     59.94 o 
  -6  16  11      249.94      242.84     37.75 o 
  -5  16  11        2.61       17.87     18.89 o 
  -4  16  11        3.54        5.36     17.85 o 
  -3  16  11       42.14       24.79     18.28 o 
  -2  16  11      212.04      280.40     37.98 o 
  -1  16  11       19.74      -22.97     22.96 o 
   0  16  11      132.62      193.74     34.04 o 
   1  16  11        1.87       -8.01     16.55 o 
   2  16  11       15.09       48.34     23.69 o 
 -14   0  12      638.78      723.44     76.67 o 
 -12   0  12      752.11      753.50     70.55 o 
 -10   0  12      126.13       55.16     37.01 o 
  -8   0  12     2028.82     2121.42     85.73 o 
  -6   0  12     1350.74     1325.81     41.55 o 
  -4   0  12      363.19      379.36     20.58 o 
  -2   0  12       23.45       27.30     22.89 o 
   0   0  12     2118.30     1813.96     64.18 o 
   2   0  12      493.10      485.62     37.17 o 
   4   0  12      867.24      862.84     46.55 o 
   6   0  12       32.41       -0.63     19.63 o 
   8   0  12      134.62      185.93     31.35 o 
 -15   1  12      259.84      268.90     48.76 o 
 -14   1  12      193.74      178.12     45.63 o 
 -13   1  12      183.61      219.44     46.83 o 
 -12   1  12      120.12      143.42     33.39 o 
 -11   1  12      837.10      841.84     37.67 o 
 -10   1  12     1019.91      983.03     35.51 o 
  -9   1  12      159.36      170.97     19.85 o 
  -8   1  12      909.67      921.19     27.07 o 
  -7   1  12        2.61        8.99      7.23 o 
  -6   1  12       62.75       61.92     10.89 o 
  -5   1  12        5.89       -0.21      6.67 o 
  -4   1  12     3235.70     3198.05     59.11 o 
  -3   1  12      399.54      419.85     17.03 o 
  -2   1  12        0.83        9.72      8.23 o 
  -1   1  12        1.29        6.01      8.97 o 
   0   1  12      622.87      589.42     26.42 o 
   1   1  12      760.18      838.23     29.56 o 
   2   1  12       17.27        5.46     11.13 o 
   3   1  12      181.85      152.79     16.71 o 
   4   1  12       38.07       29.17     16.88 o 
   5   1  12      208.82      241.11     21.48 o 
   6   1  12      539.74      509.54     28.87 o 
   7   1  12      194.81      199.85     21.54 o 
   8   1  12      189.65      225.70     40.85 o 
   9   1  12        3.83       -1.31     22.27 o 
 -15   2  12        6.94      -15.18     39.43 o 
 -14   2  12        0.61       -3.92     32.82 o 
 -13   2  12      337.62      310.11     37.33 o 
 -12   2  12       29.65       20.02     27.65 o 
 -11   2  12       49.46       62.89     16.96 o 
 -10   2  12      151.24      140.62     17.43 o 
  -9   2  12       82.16       69.20     15.19 o 
  -8   2  12       71.99       63.89     10.49 o 
  -7   2  12     2516.60     2406.05     49.43 o 
  -6   2  12       11.44       14.02      7.43 o 
  -5   2  12       49.09       59.80      8.97 o 
  -4   2  12        6.63       11.36      7.54 o 
  -3   2  12      193.06      209.60     13.12 o 
  -2   2  12      365.64      297.07     17.57 o 
  -1   2  12      334.07      298.54     18.00 o 
   0   2  12       73.03       56.39     11.61 o 
   1   2  12        3.14       -5.40      9.92 o 
   2   2  12        1.41       -0.67     10.63 o 
   3   2  12     2446.12     2328.97     57.34 o 
   4   2  12      170.36      179.71     27.60 o 
   5   2  12      735.11      748.44     48.06 o 
   6   2  12       14.43       23.16     14.58 o 
   7   2  12        0.77       15.41     18.25 o 
   8   2  12       57.35       53.80     21.29 o 
   9   2  12       16.60       44.80     24.39 o 
 -14   3  12       35.72       50.38     28.36 o 
 -13   3  12       26.20       18.78     20.96 o 
 -12   3  12      102.20       85.75     17.34 o 
 -11   3  12      565.77      584.30     30.28 o 
 -10   3  12       44.36       18.53     12.43 o 
  -9   3  12     2158.50     2208.39     48.87 o 
  -8   3  12      833.51      792.72     28.75 o 
  -7   3  12       72.53       87.77     12.74 o 
  -6   3  12      491.97      456.56     22.22 o 
  -5   3  12     1120.74     1157.63     30.72 o 
  -4   3  12      537.36      522.67     26.15 o 
  -3   3  12     1578.11     1481.69     34.12 o 
  -2   3  12      330.18      311.33     15.44 o 
  -1   3  12     1188.79     1155.72     33.90 o 
   0   3  12       15.54       25.64     10.37 o 
   1   3  12       16.52       30.36     11.43 o 
   2   3  12       84.79       64.27     13.26 o 
   3   3  12        8.85        7.10     11.90 o 
   4   3  12        1.25        6.23     12.06 o 
   5   3  12      339.14      375.69     29.01 o 
   6   3  12       93.37       72.13     16.56 o 
   7   3  12      103.27      103.86     26.28 o 
   8   3  12      206.74      232.57     29.37 o 
   9   3  12        0.49       -7.57     20.19 o 
 -14   4  12      402.91      397.66     44.00 o 
 -13   4  12      198.19      187.17     26.12 o 
 -12   4  12      326.62      398.86     27.51 o 
 -11   4  12       94.07      124.58     18.20 o 
 -10   4  12      119.39       97.19     15.76 o 
  -9   4  12      160.93      186.50     18.47 o 
  -8   4  12     1024.37     1061.21     31.78 o 
  -7   4  12      266.30      273.84     16.61 o 
  -6   4  12     1818.06     1768.32     40.14 o 
  -5   4  12      641.04      660.09     25.47 o 
  -4   4  12        2.11        3.91      7.49 o 
  -3   4  12        2.05       -1.30      7.75 o 
  -2   4  12      714.38      694.69     24.08 o 
  -1   4  12      222.55      252.80     14.74 o 
   0   4  12        7.45       12.87     12.23 o 
   1   4  12      213.67      185.61     16.74 o 
   2   4  12      304.93      284.21     22.17 o 
   3   4  12       40.37       37.25     12.64 o 
   4   4  12     1269.85     1275.23     40.44 o 
   5   4  12       52.74       39.69     14.28 o 
   6   4  12      288.46      284.31     34.47 o 
   7   4  12        7.09       13.54     22.31 o 
   8   4  12        1.66        5.37     21.84 o 
   9   4  12       14.34        8.80     49.21 o 
 -14   5  12      122.61      104.36     31.27 o 
 -13   5  12       54.14       60.38     17.57 o 
 -12   5  12      156.98      180.20     30.01 o 
 -11   5  12      337.55      317.13     24.68 o 
 -10   5  12     1553.96     1621.08     48.05 o 
  -9   5  12      513.36      506.35     27.04 o 
  -8   5  12      167.25      145.79     21.80 o 
  -7   5  12       98.38      112.68     12.75 o 
  -6   5  12       28.59       18.18     10.53 o 
  -5   5  12      189.88      211.96     19.84 o 
  -4   5  12      580.85      605.20     24.98 o 
  -3   5  12       69.54       68.05     10.36 o 
  -2   5  12      463.35      462.26     19.02 o 
  -1   5  12      105.77      102.38     11.21 o 
   0   5  12      371.16      332.74     16.94 o 
   1   5  12       51.72       51.85     12.24 o 
   2   5  12      854.59      754.01     35.89 o 
   3   5  12       68.68       81.23     14.55 o 
   4   5  12       68.84       77.04     15.57 o 
   5   5  12        0.38      -16.87     13.52 o 
   6   5  12      168.74      195.53     30.64 o 
   7   5  12      148.02      164.89     24.07 o 
   8   5  12      379.99      434.83     34.08 o 
   9   5  12       20.66       64.83     25.83 o 
 -14   6  12       88.19      117.89     25.20 o 
 -13   6  12      246.93      271.58     25.60 o 
 -12   6  12       63.95       37.12     16.47 o 
 -11   6  12       31.07       53.78     16.38 o 
 -10   6  12       54.05       44.15     14.51 o 
  -9   6  12     2204.23     2116.58     73.00 o 
  -8   6  12      298.50      340.54     23.19 o 
  -7   6  12     4396.97     4481.85     93.12 o 
  -6   6  12      373.45      379.05     22.69 o 
  -5   6  12     1700.30     1773.45     46.32 o 
  -4   6  12       26.81       15.43      9.71 o 
  -3   6  12      425.81      411.00     21.54 o 
  -2   6  12      352.29      368.76     17.98 o 
  -1   6  12      188.22      162.03     14.14 o 
   0   6  12       16.19        9.18      8.86 o 
   1   6  12       79.39      111.57     15.34 o 
   2   6  12       56.17       58.91     12.98 o 
   3   6  12      737.47      701.79     34.12 o 
   4   6  12        1.37      -11.46     13.48 o 
   5   6  12      127.17      154.43     21.32 o 
   6   6  12       52.41       59.95     18.58 o 
   7   6  12       10.02        3.28     19.74 o 
   8   6  12        4.08      -23.68     18.21 o 
   9   6  12      250.82      262.01     36.61 o 
 -14   7  12       42.57       54.89     26.15 o 
 -13   7  12        3.17      -15.37     14.88 o 
 -12   7  12        2.47        9.59     14.68 o 
 -11   7  12      419.14      453.77     29.71 o 
 -10   7  12       55.38       65.60     15.72 o 
  -9   7  12     1104.30     1104.12     39.51 o 
  -8   7  12      107.82      114.17     16.52 o 
  -7   7  12       29.93       25.99     14.98 o 
  -6   7  12       12.48       10.48     13.81 o 
  -5   7  12      129.43       99.05     14.32 o 
  -4   7  12      685.52      689.10     29.51 o 
  -3   7  12      468.53      469.84     30.16 o 
  -2   7  12        2.57       -5.94      9.54 o 
  -1   7  12      397.99      383.02     18.45 o 
   0   7  12      515.91      429.25     19.34 o 
   1   7  12      372.23      358.61     18.69 o 
   2   7  12       15.29       10.10     12.03 o 
   3   7  12      165.14      134.98     19.50 o 
   4   7  12       68.21       52.49     14.24 o 
   5   7  12      123.24      151.62     22.75 o 
   6   7  12       21.54       25.36     17.00 o 
   7   7  12      479.55      570.86     37.98 o 
   8   7  12       50.40       38.36     27.33 o 
 -13   8  12       37.54       58.90     18.03 o 
 -12   8  12      147.11      173.02     22.62 o 
 -11   8  12       28.94       40.06     16.80 o 
 -10   8  12        4.02       -5.11     15.00 o 
  -9   8  12       16.74        3.70     13.37 o 
  -8   8  12     1096.25     1130.07     47.33 o 
  -7   8  12     1447.25     1460.24     64.01 o 
  -6   8  12     1582.75     1663.51     90.54 o 
  -5   8  12        5.54       -8.52     11.40 o 
  -4   8  12      847.81      795.74     30.73 o 
  -3   8  12       44.65       61.29     12.86 o 
  -2   8  12      364.07      360.22     21.48 o 
  -1   8  12       81.65       87.80     13.90 o 
   0   8  12      186.64      160.06     14.08 o 
   1   8  12       64.23       69.07     12.08 o 
   2   8  12      194.97      210.56     28.18 o 
   3   8  12      565.33      511.35     26.41 o 
   4   8  12      220.42      218.63     23.82 o 
   5   8  12      258.16      219.44     25.41 o 
   6   8  12        2.02      -31.98     28.91 o 
   7   8  12        1.65        9.09     17.61 o 
   8   8  12       15.10       15.98     18.35 o 
 -13   9  12       93.94       77.38     23.14 o 
 -12   9  12      696.50      811.95     68.79 o 
 -11   9  12        2.63        4.77     15.44 o 
 -10   9  12      542.90      578.53     32.98 o 
  -9   9  12        0.94       -1.29     16.53 o 
  -8   9  12      420.72      426.15     61.38 o 
  -7   9  12       17.60       34.57     16.47 o 
  -6   9  12      157.60      139.97     23.46 o 
  -5   9  12       21.71       12.38     12.36 o 
  -4   9  12     1618.97     1611.68     68.19 o 
  -3   9  12        1.41      -14.37      9.58 o 
  -2   9  12      260.42      281.34     20.45 o 
  -1   9  12       10.60        2.38     10.64 o 
   0   9  12       33.39       38.40     13.03 o 
   1   9  12        9.48       14.14     11.98 o 
   2   9  12      193.91      191.44     16.78 o 
   3   9  12       37.02       31.29     14.74 o 
   4   9  12      151.10      124.50     23.61 o 
   5   9  12      151.50      139.23     22.31 o 
   6   9  12      688.64      731.49     61.34 o 
   7   9  12        5.75       -2.98     27.34 o 
   8   9  12      109.71      126.03     26.53 o 
 -12  10  12      111.84       88.10     22.69 o 
 -11  10  12       31.36       23.12     16.89 o 
 -10  10  12        0.13        7.35     18.29 o 
  -9  10  12      446.01      517.08     37.00 o 
  -8  10  12      175.83      252.04     37.33 o 
  -7  10  12      131.56      167.96     24.16 o 
  -6  10  12      380.49      336.82     31.87 o 
  -5  10  12      191.96      186.02     24.26 o 
  -4  10  12        7.89        9.87     11.92 o 
  -3  10  12      430.55      426.62     31.91 o 
  -2  10  12       20.75       31.94     12.43 o 
  -1  10  12      164.73      169.17     17.92 o 
   0  10  12      136.95      158.22     17.66 o 
   1  10  12       99.05      109.91     16.16 o 
   2  10  12      350.24      362.01     24.43 o 
   3  10  12      209.26      239.84     21.49 o 
   4  10  12      638.51      730.02     43.75 o 
   5  10  12      735.47      718.93     40.69 o 
   6  10  12        0.88      -12.85     19.53 o 
   7  10  12        8.53       27.79     20.02 o 
 -11  11  12      415.97      379.29     38.91 o 
 -10  11  12        6.15      -14.67     17.61 o 
  -9  11  12      853.23      856.92     46.84 o 
  -8  11  12      112.03      111.95     34.15 o 
  -7  11  12       45.49       56.57     20.70 o 
  -6  11  12        7.40       14.82     17.02 o 
  -5  11  12      934.80     1038.31     50.42 o 
  -4  11  12      120.76      155.17     18.14 o 
  -3  11  12      438.92      508.72     34.53 o 
  -2  11  12       61.06       89.84     16.18 o 
  -1  11  12        8.42       -4.31     11.54 o 
   0  11  12       18.94       26.75     14.39 o 
   1  11  12      333.26      386.98     25.55 o 
   2  11  12      103.33       90.19     22.49 o 
   3  11  12      140.95      113.82     20.70 o 
   4  11  12       68.95       67.07     24.47 o 
   5  11  12      154.61      185.16     24.28 o 
   6  11  12        4.87       41.19     19.41 o 
 -10  12  12        2.25        3.39     19.50 o 
  -9  12  12      174.70      220.40     29.62 o 
  -8  12  12      161.74      186.34     26.68 o 
  -7  12  12      244.56      234.57     28.08 o 
  -6  12  12       34.43       17.92     17.53 o 
  -5  12  12      159.43      144.90     22.41 o 
  -4  12  12        0.09        6.01     15.04 o 
  -3  12  12       31.35       67.21     15.96 o 
  -2  12  12      427.60      421.46     26.91 o 
  -1  12  12       51.54       58.04     15.48 o 
   0  12  12        1.46        3.68     12.64 o 
   1  12  12        6.79       24.61     17.13 o 
   2  12  12        1.99       25.88     19.17 o 
   3  12  12      200.39      234.39     26.01 o 
   4  12  12      151.84      217.90     26.24 o 
   5  12  12      266.15      383.60     39.80 o 
   6  12  12       82.49      175.90     34.22 o 
  -9  13  12       11.11       55.05     21.91 o 
  -8  13  12      158.88      170.13     26.57 o 
  -7  13  12        3.83       11.41     21.58 o 
  -6  13  12      485.51      512.17     37.57 o 
  -5  13  12       65.45       23.84     27.57 o 
  -4  13  12      438.25      447.87     33.55 o 
  -3  13  12        3.41        7.09     16.76 o 
  -2  13  12        0.58       13.32     14.56 o 
  -1  13  12       29.96       21.36     14.29 o 
   0  13  12      596.46      653.18     44.93 o 
   1  13  12        5.03      -21.99     14.66 o 
   2  13  12      144.57      204.95     25.29 o 
   3  13  12        0.03       43.13     19.14 o 
   4  13  12        3.62       44.23     19.31 o 
   5  13  12        6.49       35.13     29.84 o 
  -8  14  12      467.80      500.12     39.29 o 
  -7  14  12       68.75       34.74     20.10 o 
  -6  14  12      121.81       98.83     28.73 o 
  -5  14  12        2.27      -16.42     22.64 o 
  -4  14  12        1.04       -8.18     16.94 o 
  -3  14  12       44.83       64.98     20.38 o 
  -2  14  12      179.58      253.07     27.08 o 
  -1  14  12      126.53      127.83     19.54 o 
   0  14  12       79.90       97.75     20.73 o 
   1  14  12       12.85        3.35     15.84 o 
   2  14  12       15.48       32.11     24.02 o 
   3  14  12       45.65      124.61     22.59 o 
  -7  15  12        1.96       25.15     41.70 o 
  -6  15  12        1.47       -2.56     17.80 o 
  -5  15  12      183.89      200.61     26.67 o 
  -4  15  12       44.37       30.96     21.92 o 
  -3  15  12      111.47      149.49     27.44 o 
  -2  15  12       50.84       78.35     20.46 o 
  -1  15  12       28.36       46.51     21.48 o 
   0  15  12       45.50       97.08     20.64 o 
   1  15  12      140.47      175.93     33.58 o 
   2  15  12       33.45       51.55     21.53 o 
  -5  16  12      139.14      176.69     49.70 o 
  -4  16  12       28.90       47.00     43.66 o 
  -3  16  12       90.93      112.72     23.87 o 
  -2  16  12       18.57       29.16     19.96 o 
  -1  16  12      165.03      226.86     32.66 o 
 -13   0  13      623.16      653.79     68.36 o 
 -11   0  13      496.67      540.93     57.56 o 
  -9   0  13       24.06       -0.48     12.95 o 
  -7   0  13      879.10      776.57     63.20 o 
  -5   0  13       33.67       26.32     14.59 o 
  -3   0  13     1506.49     1424.79     54.43 o 
  -1   0  13      358.45      387.47     47.21 o 
   1   0  13       85.15       61.16     19.35 o 
   3   0  13      704.01      695.99     70.48 o 
   5   0  13      304.75      311.63     35.11 o 
   7   0  13        9.83       12.38     21.42 o 
   9   0  13      226.71      303.52     56.28 o 
 -14   1  13       54.82      119.50     39.58 o 
 -13   1  13        6.86       13.52     28.93 o 
 -12   1  13        0.90        4.65     38.30 o 
 -11   1  13      435.96      446.69     30.50 o 
 -10   1  13      317.73      300.68     20.54 o 
  -9   1  13      421.11      418.41     20.36 o 
  -8   1  13     1175.02     1087.36     30.34 o 
  -7   1  13        0.68        6.92      7.27 o 
  -6   1  13       21.56       29.46      8.03 o 
  -5   1  13       27.26       25.37     14.20 o 
  -4   1  13     1270.45     1231.78     35.51 o 
  -3   1  13      265.61      262.25     17.46 o 
  -2   1  13      811.44      795.38     27.98 o 
  -1   1  13     1248.01     1170.70     53.51 o 
   0   1  13     1357.27     1228.95     36.68 o 
   1   1  13      589.93      560.27     25.87 o 
   2   1  13      144.16      163.81     21.28 o 
   3   1  13     1058.53     1023.90     36.27 o 
   4   1  13        1.92       -8.78     13.75 o 
   5   1  13       23.03       14.37     14.58 o 
   6   1  13       15.36       13.77     15.13 o 
   7   1  13      174.70      180.02     22.76 o 
   8   1  13       26.06       16.48     19.87 o 
   9   1  13       74.22       18.58     34.75 o 
 -14   2  13      619.14      654.52     52.76 o 
 -13   2  13       92.57       55.10     34.37 o 
 -12   2  13      420.32      504.01     40.94 o 
 -11   2  13      377.87      439.59     37.33 o 
 -10   2  13       77.32       88.53     14.91 o 
  -9   2  13      397.35      380.79     19.91 o 
  -8   2  13      131.94      139.00     13.39 o 
  -7   2  13       95.26       91.44     11.19 o 
  -6   2  13       12.32       21.63      8.82 o 
  -5   2  13      108.92      134.94     12.43 o 
  -4   2  13      620.56      601.87     21.35 o 
  -3   2  13        8.12       15.86      9.86 o 
  -2   2  13      710.21      691.64     27.62 o 
  -1   2  13       71.26       93.12     14.56 o 
   0   2  13      925.88      879.03     31.08 o 
   1   2  13       61.58       53.72     13.36 o 
   2   2  13      655.20      689.39     37.90 o 
   3   2  13       59.19       29.24     14.12 o 
   4   2  13      958.43      980.13     36.87 o 
   5   2  13        0.39        9.40     13.87 o 
   6   2  13        4.50      -11.11     14.22 o 
   7   2  13       16.62      -25.94     17.29 o 
   8   2  13        3.54      -27.45     18.86 o 
   9   2  13       28.37       42.30     36.18 o 
 -14   3  13      176.97      189.53     33.79 o 
 -13   3  13       14.06       -0.96     20.78 o 
 -12   3  13      105.94       99.67     20.30 o 
 -11   3  13       75.44       79.09     15.63 o 
 -10   3  13     1114.75     1177.90     39.64 o 
  -9   3  13      661.93      616.52     24.60 o 
  -8   3  13      103.79      107.60     13.18 o 
  -7   3  13       49.92       44.07     10.29 o 
  -6   3  13       75.80       67.99     12.19 o 
  -5   3  13       84.39       93.18     11.15 o 
  -4   3  13      272.12      292.67     20.72 o 
  -3   3  13      423.56      397.79     21.02 o 
  -2   3  13       40.72       56.16     11.84 o 
  -1   3  13      337.78      298.08     21.42 o 
   0   3  13      626.99      609.42     26.42 o 
   1   3  13      256.85      275.93     29.68 o 
   2   3  13      661.94      632.22     38.23 o 
   3   3  13       25.33       17.71     13.51 o 
   4   3  13       31.79       58.83     14.90 o 
   5   3  13       87.86      109.82     18.41 o 
   6   3  13      297.39      326.72     29.17 o 
   7   3  13      175.20      143.87     25.08 o 
   8   3  13       50.04       37.89     21.45 o 
   9   3  13       52.57       22.51     36.79 o 
 -14   4  13       22.11       53.16     34.94 o 
 -13   4  13      317.12      313.58     30.38 o 
 -12   4  13      231.64      257.81     23.68 o 
 -11   4  13     1078.07     1034.09     46.70 o 
 -10   4  13       14.35       11.29     13.70 o 
  -9   4  13        6.15        7.29     15.08 o 
  -8   4  13       19.95       24.53     10.27 o 
  -7   4  13      821.51      821.30     49.06 o 
  -6   4  13      136.85      178.41     16.53 o 
  -5   4  13        7.77       11.78      9.54 o 
  -4   4  13      522.26      521.81     25.71 o 
  -3   4  13     1525.88     1620.53     50.11 o 
  -2   4  13      213.89      241.87     17.94 o 
  -1   4  13     1426.37     1293.91     37.82 o 
   0   4  13       84.12       75.98     13.90 o 
   1   4  13       24.46       33.15     12.31 o 
   2   4  13       43.07       43.47     13.86 o 
   3   4  13     1078.73     1026.05     35.97 o 
   4   4  13       31.03       32.68     14.03 o 
   5   4  13      296.49      298.85     24.03 o 
   6   4  13        3.98       13.85     18.51 o 
   7   4  13       16.67       -5.77     19.67 o 
   8   4  13        2.70       18.60     20.26 o 
 -14   5  13       11.73      -32.81     21.87 o 
 -13   5  13        2.66       18.05     15.90 o 
 -12   5  13       15.38       30.08     15.72 o 
 -11   5  13      742.39      718.38     34.50 o 
 -10   5  13      236.80      218.90     21.09 o 
  -9   5  13      123.80      115.55     16.56 o 
  -8   5  13        0.92      -14.91     12.10 o 
  -7   5  13       11.78       17.55     11.41 o 
  -6   5  13      176.34      156.61     16.18 o 
  -5   5  13      323.09      361.00     21.21 o 
  -4   5  13       14.96       -2.70      9.37 o 
  -3   5  13        7.79       -4.77      9.08 o 
  -2   5  13      131.95      119.92     12.93 o 
  -1   5  13     1321.08     1387.39     39.99 o 
   0   5  13        4.80      -11.83     10.93 o 
   1   5  13     2845.26     2831.45     65.62 o 
   2   5  13      138.51      132.58     16.81 o 
   3   5  13      653.83      594.47     28.76 o 
   4   5  13        0.50      -18.74     13.01 o 
   5   5  13       66.74       33.46     15.29 o 
   6   5  13       17.67       28.15     21.91 o 
   7   5  13      341.40      309.51     31.78 o 
   8   5  13       20.43       35.38     21.97 o 
 -13   6  13      133.21      158.51     22.76 o 
 -12   6  13      374.78      410.71     29.23 o 
 -11   6  13      132.40      155.91     24.90 o 
 -10   6  13       96.97       82.04     28.71 o 
  -9   6  13      114.33      122.64     20.76 o 
  -8   6  13      862.04      847.04     39.14 o 
  -7   6  13       15.47       14.04     14.69 o 
  -6   6  13      523.38      551.74     26.10 o 
  -5   6  13        5.99       17.60     10.35 o 
  -4   6  13      168.99      168.70     16.19 o 
  -3   6  13        2.70        2.78     10.16 o 
  -2   6  13      519.38      506.62     36.92 o 
  -1   6  13      286.65      262.22     16.51 o 
   0   6  13      250.31      211.52     18.45 o 
   1   6  13        0.01       32.81     18.81 o 
   2   6  13      580.73      604.36     28.53 o 
   3   6  13      320.20      349.50     23.92 o 
   4   6  13      252.32      291.00     23.48 o 
   5   6  13        6.28        4.41     17.47 o 
   6   6  13      330.13      324.34     37.20 o 
   7   6  13        0.87       -1.16     21.35 o 
   8   6  13       84.02      106.25     30.64 o 
 -13   7  13        2.75       23.80     16.04 o 
 -12   7  13      135.31      125.83     20.57 o 
 -11   7  13       50.00       62.84     18.99 o 
 -10   7  13      601.26      579.33     31.72 o 
  -9   7  13        1.37        5.69     15.88 o 
  -8   7  13       17.04        9.76     18.09 o 
  -7   7  13       33.02       -4.35     16.74 o 
  -6   7  13       95.02      140.32     16.68 o 
  -5   7  13      310.12      289.14     21.06 o 
  -4   7  13      495.28      512.18     33.29 o 
  -3   7  13      230.03      198.52     17.94 o 
  -2   7  13       43.30       18.91     11.49 o 
  -1   7  13       15.59       12.01     10.85 o 
   0   7  13      797.68      792.31     30.26 o 
   1   7  13      318.77      282.31     20.95 o 
   2   7  13      605.83      602.77     28.57 o 
   3   7  13       97.94      110.76     19.27 o 
   4   7  13        0.80        1.91     21.25 o 
   5   7  13       41.17       38.01     22.79 o 
   6   7  13       64.32       64.96     25.08 o 
   7   7  13        6.70       20.64     17.27 o 
   8   7  13       43.24       33.42     26.33 o 
 -13   8  13      396.15      428.16     59.34 o 
 -12   8  13        6.36       20.08     16.67 o 
 -11   8  13      123.58      126.47     20.28 o 
 -10   8  13      128.19      110.38     21.43 o 
  -9   8  13      348.81      319.87     29.86 o 
  -8   8  13      133.06       93.55     20.53 o 
  -7   8  13      177.21      170.36     22.51 o 
  -6   8  13      251.62      248.41     21.03 o 
  -5   8  13      348.02      311.40     22.06 o 
  -4   8  13      190.07      208.15     19.10 o 
  -3   8  13      339.90      320.22     28.66 o 
  -2   8  13       64.40       94.42     14.28 o 
  -1   8  13       32.71       35.23     12.46 o 
   0   8  13      197.40      186.74     17.75 o 
   1   8  13        7.70       13.98     12.16 o 
   2   8  13      597.04      557.04     28.28 o 
   3   8  13       64.60       66.00     17.81 o 
   4   8  13      302.52      304.26     36.26 o 
   5   8  13       26.11       43.50     19.34 o 
   6   8  13       45.45       37.68     32.12 o 
   7   8  13        0.89        9.63     18.48 o 
 -12   9  13       53.79       96.52     22.63 o 
 -11   9  13      268.55      287.32     31.07 o 
 -10   9  13        2.50      -24.25     16.17 o 
  -9   9  13      842.35      877.71     45.64 o 
  -8   9  13      154.03      160.14     23.63 o 
  -7   9  13      258.80      286.48     27.85 o 
  -6   9  13      241.29      217.69     25.52 o 
  -5   9  13     1529.17     1582.94     47.19 o 
  -4   9  13        0.23       -8.81     11.92 o 
  -3   9  13       79.17       67.72     15.64 o 
  -2   9  13       50.13       33.60     15.61 o 
  -1   9  13      398.03      376.21     23.57 o 
   0   9  13        7.44       15.27     12.28 o 
   1   9  13      462.18      482.54     32.21 o 
   2   9  13      321.07      328.32     31.61 o 
   3   9  13       18.88       29.14     20.16 o 
   4   9  13        9.80      -20.83     15.57 o 
   5   9  13      104.61      108.85     22.24 o 
   6   9  13       11.48        6.92     20.72 o 
   7   9  13       76.86       78.66     23.77 o 
 -12  10  13       75.73      132.65     38.75 o 
 -11  10  13       45.08       58.15     20.97 o 
 -10  10  13        3.63       16.64     19.50 o 
  -9  10  13       54.09       32.86     32.12 o 
  -8  10  13      137.17      169.17     24.64 o 
  -7  10  13      367.98      395.61     32.97 o 
  -6  10  13      116.79      124.86     33.04 o 
  -5  10  13        0.18       13.73     16.31 o 
  -4  10  13      526.92      513.63     33.19 o 
  -3  10  13      298.97      296.48     22.55 o 
  -2  10  13      708.95      738.88     39.88 o 
  -1  10  13       13.50       27.20     13.38 o 
   0  10  13      109.93       91.55     16.01 o 
   1  10  13       36.06       25.33     13.50 o 
   2  10  13        0.82      -25.70     17.13 o 
   3  10  13      179.36      178.19     28.78 o 
   4  10  13      367.33      353.22     30.16 o 
   5  10  13       22.27       69.77     20.76 o 
   6  10  13      134.15      200.39     26.93 o 
 -11  11  13       15.75       70.93     40.26 o 
 -10  11  13      474.87      419.43     36.65 o 
  -9  11  13       41.19       20.33     19.48 o 
  -8  11  13       86.74       82.49     21.41 o 
  -7  11  13        8.67        5.73     17.71 o 
  -6  11  13        3.15       14.84     17.76 o 
  -5  11  13      302.00      292.03     28.46 o 
  -4  11  13      497.39      487.28     32.86 o 
  -3  11  13       13.41       -0.34     13.12 o 
  -2  11  13        9.78        0.80     15.87 o 
  -1  11  13       24.18       12.84     15.81 o 
   0  11  13      102.24      149.77     19.21 o 
   1  11  13       35.02       21.14     14.25 o 
   2  11  13      563.47      632.27     52.24 o 
   3  11  13       17.53       13.62     22.93 o 
   4  11  13        4.03       28.75     38.03 o 
   5  11  13       67.84       46.67     18.94 o 
 -10  12  13       11.29      -32.10     30.74 o 
  -9  12  13        7.13       16.56     19.21 o 
  -8  12  13      260.29      320.88     31.91 o 
  -7  12  13       44.25       35.79     19.34 o 
  -6  12  13        8.45        1.08     16.28 o 
  -5  12  13        0.94       18.97     18.05 o 
  -4  12  13        6.66        3.21     16.01 o 
  -3  12  13      171.17      138.86     19.75 o 
  -2  12  13      173.00      180.03     23.06 o 
  -1  12  13      100.80      113.11     18.14 o 
   0  12  13        2.97      -10.05     14.98 o 
   1  12  13        5.02      -19.76     26.39 o 
   2  12  13       93.99      128.23     21.70 o 
   3  12  13       34.96       91.31     51.06 o 
   4  12  13      436.92      425.22     42.12 o 
   5  12  13      195.31      244.37     45.32 o 
  -9  13  13      175.88      193.61     47.36 o 
  -8  13  13       22.22      -18.94     27.32 o 
  -7  13  13       11.16       17.66     18.30 o 
  -6  13  13        3.28       11.19     17.25 o 
  -5  13  13       41.27       26.27     18.23 o 
  -4  13  13       57.88       53.92     20.19 o 
  -3  13  13        8.99      -18.94     15.10 o 
  -2  13  13        7.72       -4.55     13.86 o 
  -1  13  13      132.03      159.42     20.83 o 
   0  13  13       24.16       33.93     15.54 o 
   1  13  13      468.59      520.06     52.05 o 
   2  13  13        5.01       20.26     25.43 o 
   3  13  13       98.23      139.35     28.33 o 
  -7  14  13       80.57      139.80     25.32 o 
  -6  14  13       58.93       63.09     21.20 o 
  -5  14  13        8.52       41.81     19.82 o 
  -4  14  13        1.21       -0.26     16.57 o 
  -3  14  13       45.08       27.21     30.67 o 
  -2  14  13      263.52      253.42     36.60 o 
  -1  14  13      270.37      261.85     23.58 o 
   0  14  13       90.96      104.87     20.27 o 
   1  14  13        9.82        7.43     25.58 o 
   2  14  13       32.95       38.68     18.89 o 
  -5  15  13       75.45       90.80     23.33 o 
  -4  15  13      138.93      164.76     25.81 o 
  -3  15  13       12.24       28.22     19.40 o 
  -2  15  13        6.76       19.81     18.77 o 
  -1  15  13       14.67       44.60     18.63 o 
   0  15  13      119.58      132.50     32.51 o 
 -14   0  14      450.59      537.01     66.40 o 
 -12   0  14      531.12      523.94     60.43 o 
 -10   0  14      132.49      124.64     22.45 o 
  -8   0  14      713.61      741.44     39.29 o 
  -6   0  14      165.13      121.22     31.39 o 
  -4   0  14     2258.32     2145.35     74.19 o 
  -2   0  14     1447.18     1412.90     56.15 o 
   0   0  14      792.39      783.35     44.85 o 
   2   0  14      255.55      244.53     41.02 o 
   4   0  14      448.84      492.01     41.84 o 
   6   0  14        0.95        4.49     24.06 o 
   8   0  14       94.82      173.82     46.99 o 
 -14   1  14       15.73        6.27     30.44 o 
 -13   1  14       33.23       64.28     33.09 o 
 -12   1  14        2.73        3.20     17.99 o 
 -11   1  14      447.98      502.66     32.68 o 
 -10   1  14      119.06      114.94     15.48 o 
  -9   1  14        1.72        4.14      9.40 o 
  -8   1  14        7.17        5.54      9.01 o 
  -7   1  14      112.11      119.22     14.23 o 
  -6   1  14      149.74      175.08     17.73 o 
  -5   1  14     1265.64     1141.88     35.30 o 
  -4   1  14     1134.28     1131.13     35.22 o 
  -3   1  14      278.90      301.06     20.19 o 
  -2   1  14      134.92      121.57     15.22 o 
  -1   1  14        1.24        3.39     11.10 o 
   0   1  14      439.36      441.47     24.24 o 
   1   1  14       21.99       35.68     13.95 o 
   2   1  14      398.29      374.27     27.13 o 
   3   1  14      127.65      143.97     18.80 o 
   4   1  14       58.91       76.03     17.36 o 
   5   1  14        0.44      -11.14     15.16 o 
   6   1  14      345.91      308.78     26.29 o 
   7   1  14      131.08      155.92     44.61 o 
   8   1  14       16.36       15.03     20.76 o 
 -14   2  14       18.86       29.77     65.00 o 
 -13   2  14      166.88      199.56     32.12 o 
 -12   2  14        5.79        5.81     18.10 o 
 -11   2  14      501.91      514.70     41.04 o 
 -10   2  14       40.20       55.65     14.23 o 
  -9   2  14        6.28      -13.60      9.07 o 
  -8   2  14       19.90        3.78     10.26 o 
  -7   2  14      249.31      266.98     27.30 o 
  -6   2  14       21.37       22.88     10.84 o 
  -5   2  14       64.93       62.37     12.66 o 
  -4   2  14       82.67       79.05     13.03 o 
  -3   2  14     2248.30     2163.18     52.90 o 
  -2   2  14       54.51       94.72     14.60 o 
  -1   2  14     1813.87     1740.34     46.27 o 
   0   2  14       87.11       84.37     14.76 o 
   1   2  14      174.41      214.65     29.96 o 
   2   2  14       11.55       15.31     13.82 o 
   3   2  14      365.72      403.86     25.86 o 
   4   2  14        0.21       -0.30     15.06 o 
   5   2  14        2.27        6.73     15.49 o 
   6   2  14        6.54      -14.15     15.90 o 
   7   2  14        1.74       14.58     20.49 o 
   8   2  14        5.00        9.21     21.11 o 
 -14   3  14        5.36       -0.59     20.61 o 
 -13   3  14      106.57      121.15     48.01 o 
 -12   3  14       31.59       32.68     18.11 o 
 -11   3  14      375.72      406.60     26.90 o 
 -10   3  14      515.70      457.72     28.58 o 
  -9   3  14       60.38       56.05     11.92 o 
  -8   3  14      330.84      239.04     19.31 o 
  -7   3  14       74.56       65.23     12.92 o 
  -6   3  14     1107.33     1092.78     35.07 o 
  -5   3  14     1228.60     1320.44     45.83 o 
  -4   3  14      184.21      151.93     15.49 o 
  -3   3  14       77.02       92.76     16.73 o 
  -2   3  14      278.02      333.21     26.65 o 
  -1   3  14      456.26      404.84     28.05 o 
   0   3  14       15.60        7.89     11.65 o 
   1   3  14      653.69      730.14     30.97 o 
   2   3  14        8.55       -9.71     13.06 o 
   3   3  14       63.59       57.88     16.22 o 
   4   3  14       41.37       27.24     15.14 o 
   5   3  14       72.55       70.51     17.32 o 
   6   3  14       77.15       72.32     21.95 o 
   7   3  14      167.27      202.65     44.58 o 
   8   3  14       47.05       39.24     26.55 o 
 -14   4  14      166.10      202.18     53.22 o 
 -13   4  14      136.98      172.25     25.16 o 
 -12   4  14      220.34      221.62     23.17 o 
 -11   4  14       66.29       76.41     17.40 o 
 -10   4  14       88.29      152.82     31.22 o 
  -9   4  14        8.87       13.96     15.20 o 
  -8   4  14      656.42      712.71     30.28 o 
  -7   4  14       36.83       22.35     11.56 o 
  -6   4  14        5.17       -4.94     10.55 o 
  -5   4  14       14.87       27.41     11.13 o 
  -4   4  14      142.22      153.22     25.57 o 
  -3   4  14      420.07      397.19     22.42 o 
  -2   4  14      534.03      521.08     25.02 o 
  -1   4  14      414.74      392.56     22.84 o 
   0   4  14     1110.16     1091.42     44.94 o 
   1   4  14       38.07       38.50     13.69 o 
   2   4  14      115.73      132.94     18.22 o 
   3   4  14       50.44       38.20     14.36 o 
   4   4  14      261.77      263.36     23.17 o 
   5   4  14        6.03       21.16     15.81 o 
   6   4  14        1.59       -8.89     23.28 o 
   7   4  14        0.03       -1.01     20.32 o 
   8   4  14       94.41       86.27     43.36 o 
 -13   5  14        0.93      -13.31     16.63 o 
 -12   5  14       62.65       62.59     16.88 o 
 -11   5  14       20.86        4.05     14.10 o 
 -10   5  14        8.69       -4.57     16.53 o 
  -9   5  14        0.81      -10.33     13.96 o 
  -8   5  14       31.21       20.28     12.44 o 
  -7   5  14      221.48      219.35     22.59 o 
  -6   5  14      329.84      337.71     22.17 o 
  -5   5  14      378.98      409.11     29.11 o 
  -4   5  14      415.08      441.07     24.10 o 
  -3   5  14      823.08      836.86     37.23 o 
  -2   5  14       67.00       78.20     14.31 o 
  -1   5  14      192.35      183.98     18.18 o 
   0   5  14     2897.39     2658.45     63.42 o 
   1   5  14      157.68      134.57     17.39 o 
   2   5  14      500.72      465.38     31.96 o 
   3   5  14        0.76        3.00     17.51 o 
   4   5  14       66.53       61.45     16.26 o 
   5   5  14       23.85       -9.41     17.82 o 
   6   5  14      394.05      374.46     35.24 o 
   7   5  14       33.26       54.13     22.80 o 
 -13   6  14      148.25      180.04     31.63 o 
 -12   6  14       59.63       72.07     19.29 o 
 -11   6  14       13.39       25.53     18.12 o 
 -10   6  14       26.86       41.01     17.94 o 
  -9   6  14      159.22      153.63     27.73 o 
  -8   6  14      216.43      256.97     26.29 o 
  -7   6  14      190.65      154.23     17.26 o 
  -6   6  14        1.50        9.01     11.59 o 
  -5   6  14       10.77      -10.44     10.38 o 
  -4   6  14       53.51       54.82     13.33 o 
  -3   6  14      328.61      352.62     27.54 o 
  -2   6  14      109.84      136.16     20.89 o 
  -1   6  14     2481.30     2393.74     73.35 o 
   0   6  14        0.69       12.77     13.20 o 
   1   6  14       23.66       27.11     15.54 o 
   2   6  14       64.46       29.27     13.72 o 
   3   6  14       75.58       68.64     16.07 o 
   4   6  14       44.00       18.53     15.88 o 
   5   6  14      227.21      258.56     31.35 o 
   6   6  14       29.23       21.53     20.54 o 
   7   6  14        1.28       13.41     35.37 o 
 -13   7  14        3.78        4.58     15.77 o 
 -12   7  14       10.06       14.08     16.94 o 
 -11   7  14      123.98      134.13     23.12 o 
 -10   7  14       24.08       14.41     16.73 o 
  -9   7  14       31.92       18.83     16.41 o 
  -8   7  14      107.88      157.74     31.32 o 
  -7   7  14      271.21      263.20     26.38 o 
  -6   7  14      104.89      105.03     16.13 o 
  -5   7  14     1538.57     1612.43     47.01 o 
  -4   7  14      172.12      162.94     18.01 o 
  -3   7  14      989.24      956.17     34.39 o 
  -2   7  14       29.77        9.75     24.32 o 
  -1   7  14      189.71      202.79     23.83 o 
   0   7  14      143.52      141.71     17.51 o 
   1   7  14      138.52      153.04     17.53 o 
   2   7  14       73.95       75.87     16.16 o 
   3   7  14        1.93        2.21     14.47 o 
   4   7  14        1.10       -4.08     17.26 o 
   5   7  14       75.89      114.79     23.73 o 
   6   7  14       24.92       37.52     21.39 o 
   7   7  14      237.46      269.03     32.14 o 
 -12   8  14      123.20      113.17     23.70 o 
 -11   8  14      141.05      184.77     32.14 o 
 -10   8  14        9.02        3.34     20.92 o 
  -9   8  14       37.54       49.15     19.17 o 
  -8   8  14      534.85      532.14     35.97 o 
  -7   8  14       41.27       52.04     18.25 o 
  -6   8  14      790.61      786.59     66.52 o 
  -5   8  14      600.89      538.53     28.60 o 
  -4   8  14      511.31      453.77     26.53 o 
  -3   8  14      102.93      134.29     17.82 o 
  -2   8  14      543.64      571.63     31.68 o 
  -1   8  14      272.48      241.62     28.57 o 
   0   8  14       90.70       94.96     18.76 o 
   1   8  14       29.73       21.33     16.53 o 
   2   8  14       20.07       21.24     14.47 o 
   3   8  14      211.73      194.06     24.27 o 
   4   8  14        2.24      -20.74     26.73 o 
   5   8  14      115.98      123.75     25.39 o 
   6   8  14       28.47       30.73     24.65 o 
 -12   9  14       64.50       80.73     22.41 o 
 -11   9  14       26.89       23.53     19.43 o 
 -10   9  14      187.51      218.36     27.57 o 
  -9   9  14        4.64        7.75     17.62 o 
  -8   9  14        1.65        0.19     16.17 o 
  -7   9  14      257.34      209.56     25.90 o 
  -6   9  14      853.69      864.52     42.86 o 
  -5   9  14        9.47       18.25     13.86 o 
  -4   9  14      383.77      380.65     31.01 o 
  -3   9  14       25.92       20.58     13.45 o 
  -2   9  14       80.17       65.02     27.29 o 
  -1   9  14        8.58       -5.66     14.57 o 
   0   9  14       68.18      130.30     24.98 o 
   1   9  14      174.05      154.59     22.98 o 
   2   9  14      330.82      358.02     30.80 o 
   3   9  14        7.76       -8.25     16.52 o 
   4   9  14        2.77       -7.03     18.36 o 
   5   9  14        2.32      -17.57     22.59 o 
   6   9  14      241.00      214.61     44.57 o 
 -11  10  14       20.53       46.25     20.43 o 
 -10  10  14       59.73      122.94     22.77 o 
  -9  10  14      203.15      159.72     24.64 o 
  -8  10  14      247.45      218.72     45.18 o 
  -7  10  14      127.40      130.20     25.72 o 
  -6  10  14      276.81      279.63     29.05 o 
  -5  10  14      110.93       89.19     21.81 o 
  -4  10  14      164.77      201.60     20.99 o 
  -3  10  14      723.51      770.33     37.25 o 
  -2  10  14      119.61      139.65     18.06 o 
  -1  10  14      365.94      366.42     25.19 o 
   0  10  14      248.65      266.95     31.92 o 
   1  10  14       15.05       13.86     16.21 o 
   2  10  14       75.71       70.04     26.70 o 
   3  10  14       20.64       -1.23     19.57 o 
   4  10  14       79.91      115.70     49.97 o 
   5  10  14      160.24      225.86     46.53 o 
 -10  11  14       13.93       -2.79     19.09 o 
  -9  11  14       50.66       42.87     20.06 o 
  -8  11  14       54.34       63.12     22.42 o 
  -7  11  14        0.65      -14.48     17.21 o 
  -6  11  14       18.33       -5.29     18.37 o 
  -5  11  14      972.81      948.32    102.82 o 
  -4  11  14      141.97      152.10     20.01 o 
  -3  11  14      225.53      253.98     28.89 o 
  -2  11  14       26.97        3.37     13.37 o 
  -1  11  14        2.83       -7.24     13.33 o 
   0  11  14       28.88       19.28     17.24 o 
   1  11  14      384.02      379.14     34.06 o 
   2  11  14        3.41       19.96     35.84 o 
   3  11  14       12.02       -1.17     19.95 o 
   4  11  14       28.18       25.36     23.38 o 
  -9  12  14       17.48       19.34     29.08 o 
  -8  12  14       36.19       13.90     20.35 o 
  -7  12  14       13.72       10.32     19.53 o 
  -6  12  14       51.55       21.84     18.71 o 
  -5  12  14       72.84       46.36     19.93 o 
  -4  12  14        0.43       15.14     17.92 o 
  -3  12  14      238.25      249.76     34.48 o 
  -2  12  14      212.60      243.86     22.75 o 
  -1  12  14      142.36      160.93     20.03 o 
   0  12  14      105.41      104.39     20.81 o 
   1  12  14       11.78        3.47     21.49 o 
   2  12  14        5.18        7.33     55.90 o 
   3  12  14      177.95      193.42     34.37 o 
  -8  13  14       38.99      -27.04     26.67 o 
  -7  13  14        3.55       -5.83     17.68 o 
  -6  13  14      195.60      331.46     40.52 o 
  -5  13  14        5.43      -15.26     17.60 o 
  -4  13  14      284.32      289.37     37.69 o 
  -3  13  14        0.25       18.40     17.94 o 
  -2  13  14        5.57       20.00     15.49 o 
  -1  13  14        0.72        1.05     14.15 o 
   0  13  14       70.05       93.03     19.68 o 
   1  13  14       14.91       37.45     22.06 o 
   2  13  14       76.71       50.15     24.24 o 
  -6  14  14       13.04       34.03     25.50 o 
  -5  14  14        2.47       -7.67     18.17 o 
  -4  14  14        0.61        4.57     18.14 o 
  -3  14  14       10.84       24.90     18.60 o 
  -2  14  14      380.67      488.55     31.40 o 
  -1  14  14       58.66       76.71     17.74 o 
   0  14  14       69.36       79.30     20.17 o 
 -13   0  15       43.19       63.68     33.92 o 
 -11   0  15      460.82      552.03     41.22 o 
  -9   0  15      447.55      394.99     47.82 o 
  -7   0  15     1288.97     1226.63     54.22 o 
  -5   0  15       45.48       34.60     18.23 o 
  -3   0  15      547.75      471.67     34.23 o 
  -1   0  15     2042.68     1917.48     71.61 o 
   1   0  15        0.16       14.22     19.15 o 
   3   0  15     1075.02      930.48    194.14 o 
   5   0  15      271.42      270.14     36.21 o 
   7   0  15        7.35       -1.07     26.64 o 
 -13   1  15       38.07       67.99     32.63 o 
 -12   1  15      107.38       98.48     38.15 o 
 -11   1  15      429.83      520.51     57.48 o 
 -10   1  15      159.05      216.04     22.77 o 
  -9   1  15       74.18      125.95     18.23 o 
  -8   1  15      168.53      146.39     21.69 o 
  -7   1  15      241.23      259.19     23.37 o 
  -6   1  15     1250.61     1315.20     45.05 o 
  -5   1  15      501.40      581.31     28.47 o 
  -4   1  15      440.03      445.22     23.79 o 
  -3   1  15      170.97      180.64     16.83 o 
  -2   1  15        4.49        4.09     11.09 o 
  -1   1  15       48.49       45.47     13.64 o 
   0   1  15      189.39      191.14     19.22 o 
   1   1  15       16.76       15.84     13.85 o 
   2   1  15      121.53      124.41     18.71 o 
   3   1  15      129.90      112.20     19.57 o 
   4   1  15       19.27       29.60     17.88 o 
   5   1  15      276.94      281.67     26.32 o 
   6   1  15      200.15      189.05     24.71 o 
   7   1  15       48.85       55.61     23.70 o 
 -13   2  15      168.77      129.88     28.19 o 
 -12   2  15      102.52      101.76     20.76 o 
 -11   2  15      147.59      135.93     26.33 o 
 -10   2  15      123.12      136.67     25.04 o 
  -9   2  15       80.33       83.91     14.81 o 
  -8   2  15     1297.80     1319.88     40.47 o 
  -7   2  15       70.15       49.38     20.38 o 
  -6   2  15      470.47      464.29     29.33 o 
  -5   2  15      140.78      127.83     15.70 o 
  -4   2  15      153.39      166.26     16.87 o 
  -3   2  15      344.92      294.72     20.45 o 
  -2   2  15      684.03      751.23     46.16 o 
  -1   2  15       10.48        1.36     11.82 o 
   0   2  15      223.49      205.12     19.59 o 
   1   2  15       41.97       17.85     14.00 o 
   2   2  15      526.89      489.81     28.28 o 
   3   2  15       13.68       23.49     16.30 o 
   4   2  15      385.36      427.12     29.32 o 
   5   2  15        0.59        3.40     16.74 o 
   6   2  15       30.03       47.85     18.74 o 
   7   2  15        0.58        2.63     22.30 o 
 -13   3  15        0.39       16.14     21.60 o 
 -12   3  15      271.61      318.91     29.19 o 
 -11   3  15      233.14      278.88     46.42 o 
 -10   3  15      455.62      479.53     33.16 o 
  -9   3  15       71.46       67.98     14.84 o 
  -8   3  15       28.37       13.41     12.21 o 
  -7   3  15       20.47       15.32     14.06 o 
  -6   3  15      267.61      246.88     23.15 o 
  -5   3  15      168.24      195.97     21.05 o 
  -4   3  15      584.12      556.96     26.21 o 
  -3   3  15      172.75      159.77     17.12 o 
  -2   3  15        6.70      -16.32     10.88 o 
  -1   3  15      223.02      214.01     23.03 o 
   0   3  15      296.29      317.46     22.60 o 
   1   3  15       96.60       92.45     19.06 o 
   2   3  15      202.06      222.99     22.03 o 
   3   3  15       41.02       23.07     15.58 o 
   4   3  15       50.05       36.20     19.89 o 
   5   3  15       60.58       23.40     17.44 o 
   6   3  15      207.19      263.71     31.35 o 
   7   3  15       90.81      100.74     33.14 o 
 -13   4  15      114.55      112.56     26.21 o 
 -12   4  15       21.03       24.76     21.01 o 
 -11   4  15        1.84        5.35     18.75 o 
 -10   4  15        4.47       12.97     16.47 o 
  -9   4  15      635.28      629.75     36.61 o 
  -8   4  15      328.76      332.17     22.89 o 
  -7   4  15     1669.97     1750.80     48.68 o 
  -6   4  15      126.06      170.40     20.92 o 
  -5   4  15        9.40      -11.20     12.61 o 
  -4   4  15       77.97       43.51     15.56 o 
  -3   4  15       21.59       23.49     15.37 o 
  -2   4  15        6.59        1.28     11.64 o 
  -1   4  15      172.74      176.94     26.62 o 
   0   4  15      314.67      289.29     22.02 o 
   1   4  15       77.92       77.55     16.39 o 
   2   4  15       53.33       64.70     17.49 o 
   3   4  15      559.48      539.95     34.09 o 
   4   4  15       22.31       39.48     16.37 o 
   5   4  15       87.88      172.02     27.13 o 
   6   4  15        2.34       -9.88     18.29 o 
   7   4  15        1.46       20.24     37.62 o 
 -13   5  15        7.18        9.34     21.02 o 
 -12   5  15        1.30       25.50     18.12 o 
 -11   5  15       59.62      100.95     25.17 o 
 -10   5  15       25.24       44.53     33.23 o 
  -9   5  15       58.11       68.57     18.88 o 
  -8   5  15       36.86       51.46     14.47 o 
  -7   5  15       75.51       94.44     15.69 o 
  -6   5  15      513.57      482.12     26.22 o 
  -5   5  15     1206.88     1177.53     45.70 o 
  -4   5  15      722.06      750.82     52.18 o 
  -3   5  15      643.43      646.12     49.95 o 
  -2   5  15      277.66      250.53     24.78 o 
  -1   5  15     1288.27     1221.22     39.53 o 
   0   5  15      103.46      106.48     16.69 o 
   1   5  15      365.16      388.71     25.42 o 
   2   5  15        0.52       -6.93     13.58 o 
   3   5  15        2.73        8.78     15.26 o 
   4   5  15       54.80       53.45     17.60 o 
   5   5  15      307.61      301.87     31.07 o 
   6   5  15       62.80       82.33     23.25 o 
 -12   6  15       74.73      111.23     22.79 o 
 -11   6  15       51.18       25.71     18.32 o 
 -10   6  15       65.82       99.48     46.88 o 
  -9   6  15       67.78       76.99     20.59 o 
  -8   6  15      637.79      701.32     39.26 o 
  -7   6  15      170.79      175.88     19.26 o 
  -6   6  15      362.60      386.01     25.03 o 
  -5   6  15        4.38        2.06     12.02 o 
  -4   6  15       21.44       19.71     16.38 o 
  -3   6  15       61.26       50.41     17.69 o 
  -2   6  15      947.01      956.89     43.24 o 
  -1   6  15       46.14       22.04     16.22 o 
   0   6  15       80.83       78.13     16.13 o 
   1   6  15        3.22      -10.85     12.83 o 
   2   6  15       38.16       31.87     16.47 o 
   3   6  15      304.42      291.37     24.20 o 
   4   6  15      159.33      161.39     27.35 o 
   5   6  15       46.98       62.38     21.41 o 
   6   6  15       49.22       66.69     22.99 o 
 -12   7  15      138.21      161.94     25.93 o 
 -11   7  15       16.88        5.64     17.21 o 
 -10   7  15      168.20      152.11     32.92 o 
  -9   7  15       29.75       20.43     18.08 o 
  -8   7  15        2.75        1.57     17.11 o 
  -7   7  15      118.97      119.43     21.38 o 
  -6   7  15      212.19      260.56     22.21 o 
  -5   7  15       18.72       15.81     13.52 o 
  -4   7  15     1010.86      983.07     53.84 o 
  -3   7  15        0.51        3.45     16.17 o 
  -2   7  15      113.10      104.00     24.70 o 
  -1   7  15        4.69       13.06     16.68 o 
   0   7  15      291.60      267.31     26.22 o 
   1   7  15        4.76       -3.86     13.33 o 
   2   7  15       66.20       61.64     16.02 o 
   3   7  15       85.06       65.22     17.83 o 
   4   7  15       33.00       29.54     23.80 o 
   5   7  15        8.64      -12.70     18.44 o 
   6   7  15      348.09      322.93     60.28 o 
 -12   8  15        0.95        5.64     18.33 o 
 -11   8  15        0.58      -24.56     16.37 o 
 -10   8  15        8.88       -5.66     17.67 o 
  -9   8  15      743.63      783.92     53.04 o 
  -8   8  15      117.29      162.41     29.88 o 
  -7   8  15      326.00      359.99     31.41 o 
  -6   8  15       87.23       68.09     16.58 o 
  -5   8  15      300.68      277.78     23.38 o 
  -4   8  15      135.47      151.97     30.95 o 
  -3   8  15      121.55      167.37     23.39 o 
  -2   8  15      283.83      281.07     27.42 o 
  -1   8  15      133.92      145.33     21.88 o 
   0   8  15      254.65      235.33     42.08 o 
   1   8  15        1.19       -3.32     16.11 o 
   2   8  15      131.24      128.96     18.93 o 
   3   8  15       21.20        3.43     21.38 o 
   4   8  15      110.86      136.82     24.26 o 
   5   8  15       90.04       85.30     23.72 o 
 -11   9  15      101.42      105.39     30.92 o 
 -10   9  15        0.25       -5.58     17.32 o 
  -9   9  15      201.38      242.88     39.56 o 
  -8   9  15        4.75       -1.62     17.98 o 
  -7   9  15      487.39      524.06     37.09 o 
  -6   9  15       60.05       57.73     19.84 o 
  -5   9  15      923.93     1042.51     39.81 o 
  -4   9  15       23.08       32.72     15.27 o 
  -3   9  15      186.05      187.02     28.43 o 
  -2   9  15       11.91       -4.01     15.71 o 
  -1   9  15        1.35        2.21     15.56 o 
   0   9  15        0.30      -14.86     15.91 o 
   1   9  15      135.02      159.95     43.18 o 
   2   9  15        8.68       -2.11     17.53 o 
   3   9  15       48.35       71.46     25.32 o 
   4   9  15        5.22       19.34     21.83 o 
   5   9  15      285.12      360.47     57.56 o 
 -10  10  15        0.46        2.00     19.11 o 
  -9  10  15      250.85      265.27     29.89 o 
  -8  10  15      141.70      188.49     26.95 o 
  -7  10  15      476.39      486.69     36.68 o 
  -6  10  15       23.31       20.81     18.30 o 
  -5  10  15       30.71       54.61     24.61 o 
  -4  10  15        5.05        5.67     14.90 o 
  -3  10  15      225.64      223.87     29.13 o 
  -2  10  15      136.19      154.91     35.62 o 
  -1  10  15      239.68      226.06     26.44 o 
   0  10  15       11.44        4.72     17.31 o 
   1  10  15        5.25        9.28     17.00 o 
   2  10  15        7.09       11.89     20.64 o 
   3  10  15      251.56      230.10     35.06 o 
   4  10  15      255.47      371.58     55.52 o 
  -9  11  15       30.05       24.25     19.78 o 
  -8  11  15       16.49       32.80     20.47 o 
  -7  11  15       18.20       15.03     23.82 o 
  -6  11  15      516.31      533.01     38.30 o 
  -5  11  15      170.38      178.78     26.31 o 
  -4  11  15      409.82      454.45     29.80 o 
  -3  11  15       15.60        8.40     15.41 o 
  -2  11  15       12.22       16.05     17.33 o 
  -1  11  15       25.49       20.54     18.61 o 
   0  11  15       32.32       40.14     19.51 o 
   1  11  15        3.78       -5.20     19.67 o 
   2  11  15      135.01      134.92     30.22 o 
   3  11  15        4.86       17.75     30.90 o 
  -8  12  15      123.68      162.11     40.26 o 
  -7  12  15      162.81      167.29     27.10 o 
  -6  12  15      275.51      223.63     57.70 o 
  -5  12  15        2.22       29.06     18.65 o 
  -4  12  15        1.04       32.83     18.69 o 
  -3  12  15       14.31        9.96     14.87 o 
  -2  12  15      254.20      290.75     24.81 o 
  -1  12  15      102.13      110.98     23.00 o 
   0  12  15        8.75      -12.29     17.77 o 
   1  12  15        4.74       -1.93     20.36 o 
   2  12  15       74.11      117.16     37.39 o 
  -6  13  15        0.30        6.46     22.05 o 
  -5  13  15      182.54      214.83     27.22 o 
  -4  13  15       24.74       45.20     31.08 o 
  -3  13  15      134.53      148.93     24.54 o 
  -2  13  15       32.18       33.75     18.31 o 
  -1  13  15        8.39       20.24     19.15 o 
   0  13  15       15.65        7.08     21.35 o 
 -10   0  16       22.30       76.29     29.99 o 
  -8   0  16      307.43      310.54     45.85 o 
  -6   0  16      313.48      380.81     55.97 o 
  -4   0  16      199.87      222.25     28.10 o 
  -2   0  16     1830.40     1730.13     67.95 o 
   0   0  16      231.17      216.38     30.71 o 
   2   0  16      820.28      813.72     57.18 o 
   4   0  16      620.30      704.20     51.48 o 
   6   0  16       47.30       15.24     26.99 o 
 -13   1  16      254.70      231.90     45.55 o 
 -12   1  16      221.87      260.31     46.08 o 
 -11   1  16       29.05       51.06     30.29 o 
 -10   1  16      613.21      677.36     44.83 o 
  -9   1  16      108.24      107.99     33.73 o 
  -8   1  16      123.84       82.55     21.81 o 
  -7   1  16      136.60       97.82     18.36 o 
  -6   1  16       13.00       19.21     20.83 o 
  -5   1  16      164.75      149.01     17.25 o 
  -4   1  16      415.94      394.94     24.05 o 
  -3   1  16        8.67       16.08     12.02 o 
  -2   1  16      463.16      451.26     25.75 o 
  -1   1  16      595.85      566.28     29.03 o 
   0   1  16      471.21      428.50     26.54 o 
   1   1  16      366.40      384.34     27.06 o 
   2   1  16      333.87      273.42     24.70 o 
   3   1  16      327.36      280.59     25.78 o 
   4   1  16        6.39       15.31     17.92 o 
   5   1  16       31.80       45.26     19.79 o 
   6   1  16       72.83       75.73     20.79 o 
 -13   2  16      184.64      247.54     45.70 o 
 -12   2  16       46.81       52.70     25.34 o 
 -11   2  16       72.44       76.06     23.76 o 
 -10   2  16       68.40       82.64     33.09 o 
  -9   2  16      295.96      348.62     33.54 o 
  -8   2  16        4.43        7.38     14.90 o 
  -7   2  16      846.89      817.50     39.15 o 
  -6   2  16        5.22       -3.70     13.58 o 
  -5   2  16        3.38      -18.12     12.37 o 
  -4   2  16        2.62      -10.37     10.62 o 
  -3   2  16      279.46      260.50     20.73 o 
  -2   2  16       20.10       28.54     13.97 o 
  -1   2  16      135.10      149.57     18.41 o 
   0   2  16      367.15      346.21     25.43 o 
   1   2  16       91.47       96.88     19.00 o 
   2   2  16       14.56       -5.79     15.45 o 
   3   2  16      869.03      855.52     44.55 o 
   4   2  16       18.21       44.03     18.82 o 
   5   2  16      219.38      228.29     25.69 o 
   6   2  16        0.22      -14.50     21.80 o 
 -13   3  16      118.50      202.14     45.32 o 
 -12   3  16        0.64       25.03     36.30 o 
 -11   3  16     1071.47     1218.85     60.62 o 
 -10   3  16      486.87      493.32     42.03 o 
  -9   3  16      442.56      434.35     31.37 o 
  -8   3  16       93.07       78.95     23.30 o 
  -7   3  16      104.91      140.93     20.76 o 
  -6   3  16      169.13      187.68     22.01 o 
  -5   3  16      187.41      213.89     23.13 o 
  -4   3  16       79.92       27.01     17.35 o 
  -3   3  16        7.94      -13.00     11.89 o 
  -2   3  16      235.48      239.54     36.90 o 
  -1   3  16      242.94      234.27     21.95 o 
   0   3  16       36.98       18.32     15.20 o 
   1   3  16      555.06      544.48     30.09 o 
   2   3  16       97.11      130.23     20.56 o 
   3   3  16      226.02      190.74     22.90 o 
   4   3  16       15.90       21.43     17.15 o 
   5   3  16       13.33       27.47     21.78 o 
   6   3  16       19.14        2.57     39.73 o 
 -12   4  16      162.63      258.46     35.92 o 
 -11   4  16       87.64      114.82     74.63 o 
 -10   4  16      172.55      212.71     26.07 o 
  -9   4  16       80.39       74.04     21.13 o 
  -8   4  16      745.68      778.47     62.52 o 
  -7   4  16      148.70      125.79     20.12 o 
  -6   4  16       11.29       -6.55     13.99 o 
  -5   4  16       43.94       22.34     23.78 o 
  -4   4  16        4.58       -5.71     14.18 o 
  -3   4  16       41.87       49.06     23.57 o 
  -2   4  16      594.17      637.14     30.20 o 
  -1   4  16       15.38       25.25     14.87 o 
   0   4  16       53.69       35.46     15.42 o 
   1   4  16        0.43       15.69     15.69 o 
   2   4  16      219.91      250.08     24.72 o 
   3   4  16       80.59       69.56     19.06 o 
   4   4  16      195.61      233.29     24.13 o 
   5   4  16       63.33       79.28     30.29 o 
   6   4  16       67.43       38.37     42.38 o 
 -12   5  16      108.84      180.42     65.45 o 
 -11   5  16      114.96      135.60     23.13 o 
 -10   5  16      312.88      328.21     30.04 o 
  -9   5  16       61.23       30.97     17.56 o 
  -8   5  16        2.50      -19.08     12.72 o 
  -7   5  16       85.82       78.79     18.40 o 
  -6   5  16       95.57       97.70     19.91 o 
  -5   5  16        4.37       13.85     15.56 o 
  -4   5  16      450.48      458.37     32.22 o 
  -3   5  16       11.33       -0.09     15.91 o 
  -2   5  16       69.61       68.95     19.08 o 
  -1   5  16       69.73       70.54     16.60 o 
   0   5  16      478.57      465.08     29.38 o 
   1   5  16       27.42       26.25     15.41 o 
   2   5  16      247.27      279.22     25.05 o 
   3   5  16        9.90       -1.25     15.33 o 
   4   5  16        1.53      -11.51     16.17 o 
   5   5  16       24.22       -2.16     20.22 o 
 -12   6  16       39.38       65.37     22.87 o 
 -11   6  16        3.04        6.62     17.00 o 
 -10   6  16       46.66       50.70     18.69 o 
  -9   6  16      476.95      491.88     47.71 o 
  -8   6  16      355.92      352.35     30.67 o 
  -7   6  16      386.22      373.77     30.26 o 
  -6   6  16      361.45      429.90     31.94 o 
  -5   6  16       54.06       62.28     19.25 o 
  -4   6  16      115.24       91.75     27.84 o 
  -3   6  16      373.16      377.18     39.22 o 
  -2   6  16       92.46       65.27     20.01 o 
  -1   6  16       33.52       12.48     17.73 o 
   0   6  16        2.92      -16.68     13.55 o 
   1   6  16       10.39       -4.13     14.56 o 
   2   6  16       64.62       71.61     18.21 o 
   3   6  16       64.84       61.02     18.20 o 
   4   6  16        0.60      -13.80     18.16 o 
   5   6  16       84.43      112.46     79.73 o 
 -11   7  16      158.54      178.97     26.23 o 
 -10   7  16       67.68      111.66     29.94 o 
  -9   7  16      310.98      369.68     33.23 o 
  -8   7  16        1.75       -9.93     16.93 o 
  -7   7  16       25.85       11.89     16.65 o 
  -6   7  16        1.35       16.38     17.30 o 
  -5   7  16      481.30      515.83     35.73 o 
  -4   7  16        5.44        8.04     16.79 o 
  -3   7  16       97.71       79.35     20.72 o 
  -2   7  16        6.44       32.36     18.95 o 
  -1   7  16      465.37      500.19     35.61 o 
   0   7  16       26.65       37.57     19.17 o 
   1   7  16      541.53      555.72     48.96 o 
   2   7  16       70.01       69.63     17.28 o 
   3   7  16      168.19      167.98     21.96 o 
   4   7  16       15.15       -0.37     19.70 o 
 -11   8  16       17.68        4.37     18.42 o 
 -10   8  16       27.44       31.76     19.57 o 
  -9   8  16      176.07      226.64     42.68 o 
  -8   8  16      342.94      321.51     31.29 o 
  -7   8  16       60.77       66.95     20.17 o 
  -6   8  16      263.13      258.44     23.77 o 
  -5   8  16       64.69       53.77     23.45 o 
  -4   8  16       32.98       41.36     19.52 o 
  -3   8  16      223.55      233.83     27.21 o 
  -2   8  16      159.31      166.44     25.34 o 
  -1   8  16      248.67      255.13     28.52 o 
   0   8  16      204.68      241.13     38.63 o 
   1   8  16        0.84       19.50     20.54 o 
   2   8  16        8.86       -6.73     16.61 o 
   3   8  16      112.96      117.04     22.96 o 
   4   8  16       54.65       59.26     26.80 o 
 -10   9  16      141.32      165.55     26.62 o 
  -9   9  16        1.55       25.58     18.99 o 
  -8   9  16        0.48       28.90     31.26 o 
  -7   9  16      107.04      110.50     24.07 o 
  -6   9  16      207.85      212.88     38.78 o 
  -5   9  16       44.68       46.26     20.50 o 
  -4   9  16      164.34      192.53     45.04 o 
  -3   9  16       43.69       53.14     20.10 o 
  -2   9  16        0.74      -18.13     21.12 o 
  -1   9  16       20.44       21.39     17.97 o 
   0   9  16      111.90      115.43     26.78 o 
   1   9  16        0.02       -2.92     18.06 o 
   2   9  16      218.00      250.74     34.62 o 
   3   9  16       11.07      -32.94     29.99 o 
  -9  10  16       46.77       10.65     23.75 o 
  -8  10  16       84.19       80.38     21.45 o 
  -7  10  16       14.38       44.08     21.14 o 
  -6  10  16       28.87       27.61     20.23 o 
  -5  10  16       50.78       79.07     21.97 o 
  -4  10  16      165.53      164.60     26.06 o 
  -3  10  16       97.48       64.31     19.97 o 
  -2  10  16      332.32      424.27     35.77 o 
  -1  10  16       27.81        4.49     17.84 o 
   0  10  16      100.88       99.99     23.37 o 
   1  10  16        2.06       -7.92     16.65 o 
   2  10  16      225.90      283.44     45.13 o 
  -8  11  16       14.21        5.44     27.50 o 
  -7  11  16       30.69       13.88     20.29 o 
  -6  11  16      326.74      340.37     33.05 o 
  -5  11  16      638.18      637.98     48.16 o 
  -4  11  16        1.63       12.57     18.78 o 
  -3  11  16       17.78        1.41     17.58 o 
  -2  11  16        8.77        4.10     18.93 o 
  -1  11  16       60.68       64.95     20.30 o 
   0  11  16        9.84        3.35     18.84 o 
   1  11  16      192.09      227.08     36.34 o 
  -6  12  16       22.11       79.69     34.37 o 
  -5  12  16      134.04      175.98     31.85 o 
  -4  12  16        6.68        1.73     17.87 o 
  -3  12  16       65.75       81.50     27.85 o 
  -2  12  16      140.72      191.80     26.15 o 
  -1  12  16       80.03      146.31     25.26 o 
   0  12  16        8.04      -18.95     40.53 o 
 -11   0  17      166.22      149.42     38.07 o 
  -9   0  17       75.51      120.79     36.26 o 
  -7   0  17      176.72      113.46     33.39 o 
  -5   0  17       23.56        6.56     24.47 o 
  -3   0  17     1399.35     1313.58     58.84 o 
  -1   0  17      242.07      206.42     37.01 o 
   1   0  17        0.59      -12.07     21.01 o 
   3   0  17      283.43      269.66     36.49 o 
   5   0  17       24.11       19.64     34.90 o 
 -11   1  17      622.29      618.36     64.51 o 
 -10   1  17      307.72      350.63     35.70 o 
  -9   1  17      277.09      279.05     31.11 o 
  -8   1  17       11.62      -13.84     16.29 o 
  -7   1  17       12.13       32.40     16.38 o 
  -6   1  17      498.63      519.32     32.83 o 
  -5   1  17      473.26      523.73     27.60 o 
  -4   1  17       68.54       38.76     14.25 o 
  -3   1  17        0.58        3.80     13.09 o 
  -2   1  17       31.61       16.21     16.15 o 
  -1   1  17      518.42      525.87     29.61 o 
   0   1  17       13.60      -10.37     14.70 o 
   1   1  17      247.00      259.73     24.40 o 
   2   1  17      155.48      182.74     22.87 o 
   3   1  17       93.76       72.19     19.81 o 
   4   1  17        0.13       -2.63     17.88 o 
   5   1  17        9.92       18.50     22.33 o 
 -12   2  17      290.60      327.76     50.46 o 
 -11   2  17       90.88      151.15     38.60 o 
 -10   2  17      145.75      158.18     40.64 o 
  -9   2  17       26.78       37.60     20.40 o 
  -8   2  17      330.20      334.38     28.74 o 
  -7   2  17        2.96       -1.40     15.34 o 
  -6   2  17       68.80       73.11     18.54 o 
  -5   2  17       50.27       -0.15     31.43 o 
  -4   2  17      279.81      307.51     23.00 o 
  -3   2  17       50.65       56.31     15.84 o 
  -2   2  17      311.02      265.68     22.95 o 
  -1   2  17       23.39       24.62     15.57 o 
   0   2  17      417.27      405.51     29.73 o 
   1   2  17       16.79        9.38     17.02 o 
   2   2  17       92.97       77.01     19.34 o 
   3   2  17        0.20        2.66     18.08 o 
   4   2  17       68.48       91.31     23.32 o 
   5   2  17        0.13        6.37     21.67 o 
 -12   3  17      246.22      245.80     45.85 o 
 -11   3  17      257.51      391.90     54.54 o 
 -10   3  17       75.92       95.56     34.52 o 
  -9   3  17       43.87       53.24     18.25 o 
  -8   3  17        3.34      -10.65     15.00 o 
  -7   3  17       31.62       11.55     15.52 o 
  -6   3  17      110.64      113.16     20.09 o 
  -5   3  17       86.47       88.98     26.49 o 
  -4   3  17      601.66      551.34     34.91 o 
  -3   3  17      105.14       90.75     20.71 o 
  -2   3  17       66.57       72.05     16.87 o 
  -1   3  17      171.17      195.04     21.07 o 
   0   3  17      378.73      379.25     35.33 o 
   1   3  17       70.90       83.67     18.87 o 
   2   3  17      208.69      202.78     23.70 o 
   3   3  17        1.41        1.74     16.76 o 
   4   3  17        0.22      -12.18     16.63 o 
   5   3  17        0.83        4.25     25.35 o 
 -12   4  17        3.01       28.19     23.42 o 
 -11   4  17        9.03       32.56     31.35 o 
 -10   4  17       29.85       78.27     24.65 o 
  -9   4  17      145.14      251.44     35.50 o 
  -8   4  17      104.77      114.26     20.89 o 
  -7   4  17      122.43      138.51     22.14 o 
  -6   4  17       53.83       75.86     18.00 o 
  -5   4  17       10.78       21.16     16.80 o 
  -4   4  17       11.09       22.40     32.24 o 
  -3   4  17     1195.00     1213.59     48.87 o 
  -2   4  17        1.04       18.24     17.83 o 
  -1   4  17     1460.52     1442.33     46.09 o 
   0   4  17       30.18       36.00     16.48 o 
   1   4  17        1.42      -11.63     15.55 o 
   2   4  17       14.17        8.38     17.18 o 
   3   4  17       16.07       25.22     17.56 o 
   4   4  17       52.86       42.68     19.21 o 
 -11   5  17       73.74       98.65     21.50 o 
 -10   5  17        2.72       47.21     23.87 o 
  -9   5  17       77.65       68.52     25.98 o 
  -8   5  17       11.48       -1.55     15.77 o 
  -7   5  17      130.66      176.14     23.75 o 
  -6   5  17        0.50      -14.46     15.01 o 
  -5   5  17      715.57      674.45     38.84 o 
  -4   5  17        3.58      -19.77     15.60 o 
  -3   5  17      118.26      140.96     32.97 o 
  -2   5  17       15.95       10.31     17.80 o 
  -1   5  17      117.56      103.21     22.15 o 
   0   5  17       44.92       26.95     20.68 o 
   1   5  17      312.93      329.74     26.68 o 
   2   5  17       66.34       51.78     18.72 o 
   3   5  17       85.58       87.35     19.88 o 
   4   5  17        9.74      -11.90     20.89 o 
 -11   6  17        5.78       17.90     24.45 o 
 -10   6  17       36.30       53.70     19.93 o 
  -9   6  17       50.42       58.57     25.81 o 
  -8   6  17      240.46      260.90     35.40 o 
  -7   6  17      242.30      234.92     26.75 o 
  -6   6  17      155.66      172.01     24.11 o 
  -5   6  17        0.69       -8.57     16.43 o 
  -4   6  17      145.64      128.12     29.97 o 
  -3   6  17       45.80       55.85     20.30 o 
  -2   6  17      379.58      394.49     33.69 o 
  -1   6  17      158.40      122.80     24.35 o 
   0   6  17       77.08       93.22     24.32 o 
   1   6  17        0.79        1.10     15.70 o 
   2   6  17        3.19       -6.90     15.50 o 
   3   6  17        4.57      -10.20     16.42 o 
   4   6  17       22.43       45.93     40.56 o 
 -10   7  17       73.12       85.22     26.22 o 
  -9   7  17       56.20      105.56     58.13 o 
  -8   7  17        0.09       13.84     24.41 o 
  -7   7  17       10.47        8.90     22.68 o 
  -6   7  17      623.45      707.46     42.61 o 
  -5   7  17       95.74      125.58     27.36 o 
  -4   7  17      413.91      419.39     34.43 o 
  -3   7  17        1.99       -5.86     23.87 o 
  -2   7  17        5.29        0.05     19.07 o 
  -1   7  17       92.55      116.00     23.89 o 
   0   7  17      314.57      304.88     31.13 o 
   1   7  17      134.74      155.58     25.37 o 
   2   7  17      244.72      249.43     28.32 o 
   3   7  17        6.61       20.77     33.31 o 
 -10   8  17       30.68       26.19     24.99 o 
  -9   8  17       47.82       94.04     22.43 o 
  -8   8  17      139.54      104.96     28.19 o 
  -7   8  17       25.18        4.34     22.88 o 
  -6   8  17       17.15       35.48     19.89 o 
  -5   8  17       24.98       38.41     19.29 o 
  -4   8  17       65.49       39.15     20.43 o 
  -3   8  17      321.44      316.22     31.95 o 
  -2   8  17      313.41      354.69     32.83 o 
  -1   8  17      352.26      369.16     33.72 o 
   0   8  17       87.32      100.85     38.16 o 
   1   8  17       47.57       72.25     21.98 o 
   2   8  17       66.72       65.09     21.06 o 
  -9   9  17      148.19      140.23     32.13 o 
  -8   9  17        2.08       13.44     18.61 o 
  -7   9  17       41.41       45.28     56.31 o 
  -6   9  17       24.38       53.54     29.39 o 
  -5   9  17      291.44      322.56     41.38 o 
  -4   9  17       16.12       20.45     20.10 o 
  -3   9  17       26.49       37.16     20.16 o 
  -2   9  17        1.55       40.64     19.68 o 
  -1   9  17       35.36       70.73     20.85 o 
   0   9  17        0.50        2.07     17.27 o 
   1   9  17      187.79      180.22     28.18 o 
  -8  10  17       53.39      117.31     37.32 o 
  -7  10  17        2.60        4.53     30.29 o 
  -6  10  17        2.38       23.16     29.00 o 
  -5  10  17      102.15      112.82     33.68 o 
  -4  10  17       60.26       58.02     22.20 o 
  -3  10  17      148.61      122.31     24.14 o 
  -2  10  17      111.00      181.51     26.20 o 
  -1  10  17      184.92      211.50     27.46 o 
   0  10  17       85.92       74.29     27.72 o 
  -5  11  17        4.18      -22.21     41.85 o 
  -4  11  17      187.74      232.47     35.46 o 
  -3  11  17        2.37        1.93     23.62 o 
  -2  11  17        0.85       22.04     27.01 o 
  -1  11  17       10.33       24.21     25.33 o 
 -10   0  18      105.12       90.34     33.77 o 
  -8   0  18      576.88      587.77     63.38 o 
  -6   0  18      506.48      559.14     62.17 o 
  -4   0  18      312.75      339.49     34.75 o 
  -2   0  18       29.70       29.08     21.55 o 
   0   0  18       32.03       23.61     25.12 o 
   2   0  18      181.92      190.60     33.94 o 
   4   0  18       80.62      110.06     48.27 o 
 -11   1  18       63.50      185.75     40.79 o 
 -10   1  18      151.01      189.73     45.93 o 
  -9   1  18       12.83       -4.89     17.55 o 
  -8   1  18       12.29       19.98     28.25 o 
  -7   1  18      115.66      103.68     24.54 o 
  -6   1  18      302.25      300.99     27.58 o 
  -5   1  18      228.35      258.96     30.16 o 
  -4   1  18      236.29      220.01     22.14 o 
  -3   1  18      167.18      139.36     18.83 o 
  -2   1  18       68.35       61.40     16.99 o 
  -1   1  18      181.06      152.63     21.11 o 
   0   1  18       32.58       42.80     18.22 o 
   1   1  18       28.91       -3.65     16.67 o 
   2   1  18       32.19       17.95     18.12 o 
   3   1  18        0.56       -7.65     17.22 o 
   4   1  18        9.48       43.15     27.93 o 
 -11   2  18       28.11       38.22     26.74 o 
 -10   2  18       47.84       14.65     28.55 o 
  -9   2  18      250.42      224.59     30.33 o 
  -8   2  18        9.22       -7.45     45.66 o 
  -7   2  18      501.21      557.63     36.07 o 
  -6   2  18      159.49      211.12     25.53 o 
  -5   2  18       41.74       30.87     17.60 o 
  -4   2  18        0.28        6.77     16.96 o 
  -3   2  18       52.65       52.35     16.87 o 
  -2   2  18       16.17       25.44     15.48 o 
  -1   2  18      665.89      713.41     39.32 o 
   0   2  18       26.66       17.87     17.16 o 
   1   2  18        0.84       -4.51     15.59 o 
   2   2  18        1.30      -13.87     16.60 o 
   3   2  18       42.25       50.82     19.95 o 
 -11   3  18      205.02      291.43     48.57 o 
 -10   3  18      112.22       70.78     34.45 o 
  -9   3  18       68.45       34.34     19.97 o 
  -8   3  18        0.39       -7.50     15.84 o 
  -7   3  18       81.22       85.48     22.37 o 
  -6   3  18      337.32      338.01     29.47 o 
  -5   3  18      546.10      518.57     34.60 o 
  -4   3  18      127.82       99.58     20.44 o 
  -3   3  18      390.85      420.77     33.67 o 
  -2   3  18      193.17      172.78     21.02 o 
  -1   3  18       71.74       47.02     17.04 o 
   0   3  18       11.19       19.82     16.66 o 
   1   3  18       41.74       13.85     17.36 o 
   2   3  18        3.16      -23.52     15.77 o 
   3   3  18        8.84        7.10     18.89 o 
 -11   4  18       30.13       74.10     33.92 o 
 -10   4  18       93.87      179.18     41.92 o 
  -9   4  18       53.36        5.41     21.47 o 
  -8   4  18      413.58      512.94     36.12 o 
  -7   4  18        5.05       17.00     17.25 o 
  -6   4  18      135.23      143.89     22.34 o 
  -5   4  18       10.93       23.62     17.11 o 
  -4   4  18       31.84       18.54     18.26 o 
  -3   4  18       13.44       16.83     17.37 o 
  -2   4  18      787.09      859.16     54.66 o 
  -1   4  18        0.20        8.67     15.45 o 
   0   4  18       15.37       -2.14     16.08 o 
   1   4  18        2.74      -18.32     15.60 o 
   2   4  18       14.21       -3.25     17.18 o 
   3   4  18       22.16       47.38     26.73 o 
 -10   5  18       95.64      144.56     34.86 o 
  -9   5  18       20.40       34.84     25.52 o 
  -8   5  18        1.65       17.58     30.72 o 
  -7   5  18       44.33       65.98     21.07 o 
  -6   5  18      439.99      493.93     53.04 o 
  -5   5  18       53.93       38.48     18.01 o 
  -4   5  18      278.78      274.68     29.16 o 
  -3   5  18        3.35        7.18     18.14 o 
  -2   5  18       19.20       47.74     20.57 o 
  -1   5  18        4.56       -9.12     18.25 o 
   0   5  18       21.53        1.29     18.22 o 
   1   5  18        2.48        1.55     16.61 o 
   2   5  18        4.82      -22.67     16.94 o 
   3   5  18        0.08      -14.44     24.67 o 
 -10   6  18       12.96       -9.06     35.73 o 
  -9   6  18      144.43      213.79     36.18 o 
  -8   6  18      379.26      354.81     82.04 o 
  -7   6  18      328.90      353.32     32.87 o 
  -6   6  18       64.23       27.01     18.07 o 
  -5   6  18       18.55       12.69     19.31 o 
  -4   6  18        2.57       -4.90     16.84 o 
  -3   6  18      119.61      124.95     23.59 o 
  -2   6  18      115.92      106.22     22.94 o 
  -1   6  18       47.19       36.43     20.38 o 
   0   6  18       20.85       32.88     19.63 o 
   1   6  18        3.59       -4.61     18.74 o 
   2   6  18        2.55      -15.98     22.33 o 
  -9   7  18       56.82       41.24     41.85 o 
  -8   7  18        8.12       21.17     52.65 o 
  -7   7  18      240.36      265.00     38.29 o 
  -6   7  18       37.65       38.13     19.60 o 
  -5   7  18      553.16      570.39     39.31 o 
  -4   7  18       16.59       32.09     20.29 o 
  -3   7  18       99.68      155.55     39.32 o 
  -2   7  18       72.18       82.35     21.49 o 
  -1   7  18       64.54       88.72     31.43 o 
   0   7  18       55.44       64.33     22.08 o 
   1   7  18       29.98       18.72     24.09 o 
  -8   8  18      102.24      203.58     55.45 o 
  -7   8  18       29.21       66.91     27.77 o 
  -6   8  18        9.60       28.39     20.06 o 
  -5   8  18        1.06       25.29     20.12 o 
  -4   8  18       58.69       84.48     22.64 o 
  -3   8  18       30.36       42.85     20.35 o 
  -2   8  18      116.75      153.22     24.97 o 
  -1   8  18       93.02       80.29     23.45 o 
   0   8  18       23.79       -0.32     23.56 o 
   1   8  18        5.07       -0.15     36.86 o 
  -6   9  18       65.07       70.93     46.00 o 
  -5   9  18        1.77       -4.20     20.81 o 
  -4   9  18      112.29      100.44     23.90 o 
  -3   9  18        0.59       -5.91     19.37 o 
  -2   9  18       86.92      112.93     24.73 o 
  -1   9  18        3.17       24.46     24.08 o 
  -4  10  18        4.52       42.00     30.82 o 
  -3  10  18       86.79      141.34     31.17 o 
  -9   0  19      227.27      253.21     46.08 o 
  -7   0  19      380.40      392.58     54.24 o 
  -5   0  19       42.35       51.14     30.22 o 
  -3   0  19        5.87      -27.62     18.41 o 
  -1   0  19      112.09       68.23     26.86 o 
   1   0  19      201.83      234.41     37.34 o 
 -10   1  19      255.38      332.70     35.55 o 
  -9   1  19      147.37      209.70     30.14 o 
  -8   1  19        4.04       18.90     33.61 o 
  -7   1  19       45.52       45.35     22.55 o 
  -6   1  19       21.33       31.87     18.20 o 
  -5   1  19      117.32       98.10     21.21 o 
  -4   1  19       22.04       39.88     18.01 o 
  -3   1  19       46.00       23.14     15.29 o 
  -2   1  19        0.70       -9.02     14.82 o 
  -1   1  19        5.04       23.37     17.54 o 
   0   1  19      117.51      142.19     22.21 o 
   1   1  19        6.04       -2.89     17.84 o 
   2   1  19       20.41       39.47     20.77 o 
 -10   2  19       46.44        8.46     28.33 o 
  -9   2  19       14.32       -1.31     19.54 o 
  -8   2  19      500.28      494.42     70.86 o 
  -7   2  19       37.22       43.98     29.64 o 
  -6   2  19      153.41      218.12     43.49 o 
  -5   2  19       15.47      -11.72     17.02 o 
  -4   2  19        5.67        2.56     22.13 o 
  -3   2  19        0.95       -9.18     17.37 o 
  -2   2  19      489.50      544.98     38.27 o 
  -1   2  19      116.00      131.82     20.12 o 
   0   2  19        3.67      -16.11     16.39 o 
   1   2  19        8.65        6.64     18.22 o 
   2   2  19      108.58      165.11     33.52 o 
 -10   3  19      138.12      231.83     46.23 o 
  -9   3  19       40.57       54.63     20.96 o 
  -8   3  19       45.66       41.99     19.52 o 
  -7   3  19       94.58      106.54     22.90 o 
  -6   3  19        4.94       22.53     17.61 o 
  -5   3  19        3.82       13.57     16.46 o 
  -4   3  19       68.49       55.56     21.38 o 
  -3   3  19       56.55       41.52     20.06 o 
  -2   3  19       41.72       64.86     21.28 o 
  -1   3  19       96.39      112.27     20.27 o 
   0   3  19      143.95      159.01     22.91 o 
   1   3  19       26.57       33.45     19.55 o 
   2   3  19       17.43       -0.27     25.76 o 
  -9   4  19      104.46       88.22     28.52 o 
  -8   4  19       14.15       25.18     18.85 o 
  -7   4  19      187.02      218.57     25.71 o 
  -6   4  19       89.40       56.30     19.32 o 
  -5   4  19        2.89        3.96     18.08 o 
  -4   4  19        6.01       14.85     17.76 o 
  -3   4  19       23.22        7.36     23.71 o 
  -2   4  19       15.09       16.74     19.15 o 
  -1   4  19        3.43      -22.67     17.54 o 
   0   4  19        0.01       -1.73     16.28 o 
   1   4  19       15.11      -11.76     24.05 o 
  -9   5  19       44.59       84.60     41.32 o 
  -8   5  19        5.44       10.76     19.54 o 
  -7   5  19       43.71       42.00     18.91 o 
  -6   5  19       10.84       10.45     16.62 o 
  -5   5  19       93.66       58.04     20.44 o 
  -4   5  19       22.39       19.60     18.80 o 
  -3   5  19        0.28        0.51     18.39 o 
  -2   5  19        0.03       30.28     20.48 o 
  -1   5  19       74.81       85.99     23.16 o 
   0   5  19       19.87       -6.78     19.45 o 
   1   5  19       83.84       97.60     43.28 o 
  -8   6  19      114.16       77.81     42.68 o 
  -7   6  19       96.84      128.76     41.21 o 
  -6   6  19       59.24       63.68     19.78 o 
  -5   6  19        0.01       -5.85     17.49 o 
  -4   6  19        0.66        5.61     18.78 o 
  -3   6  19        0.88        9.24     21.29 o 
  -2   6  19        2.07       19.50     20.59 o 
  -1   6  19        5.45       25.33     21.06 o 
   0   6  19        2.59       -9.06     37.47 o 
  -7   7  19        0.13      -14.43     37.47 o 
  -6   7  19      129.04      207.94     91.36 o 
  -5   7  19        1.72        7.51     19.72 o 
  -4   7  19        8.63       -9.01     18.96 o 
  -3   7  19       42.03       64.99     22.77 o 
  -2   7  19       80.38       59.34     26.74 o 
  -1   7  19        0.44      -22.28     36.18 o 
  -5   8  19       49.34       52.80     30.37 o 
  -4   8  19        3.02       -2.19     25.38 o 
  -3   8  19       37.73       32.71     29.99 o 
  -8   0  20       89.23       42.60     31.50 o 
  -6   0  20        7.22       -4.76     25.91 o 
  -4   0  20      244.86      256.14     34.95 o 
  -2   0  20        4.39      -12.59     23.67 o 
   0   0  20       60.51       93.74     43.59 o 
  -8   1  20       20.95       31.57     20.39 o 
  -7   1  20       49.07       89.17     36.41 o 
  -6   1  20       41.56      106.85     63.79 o 
  -5   1  20        5.84       27.10     20.28 o 
  -4   1  20       45.72       35.78     18.93 o 
  -3   1  20       23.01       68.18     24.32 o 
  -2   1  20        2.31       -2.58     16.97 o 
  -1   1  20       47.91       80.31     23.20 o 
   0   1  20        6.28        5.19     26.01 o 
  -8   2  20        0.18       -8.13     18.30 o 
  -7   2  20       37.45        6.05     19.85 o 
  -6   2  20       32.26       44.43     18.38 o 
  -5   2  20       18.47       45.85     19.63 o 
  -4   2  20       12.75       66.59     20.22 o 
  -3   2  20      585.32      648.50     41.35 o 
  -2   2  20       10.09       -2.40     20.77 o 
  -1   2  20       33.14       14.27     24.99 o 
   0   2  20       40.31       29.31     38.07 o 
  -8   3  20       25.87       58.47     28.93 o 
  -7   3  20        1.06        0.14     17.30 o 
  -6   3  20        3.21      -11.68     17.20 o 
  -5   3  20       46.42       64.20     19.95 o 
  -4   3  20       39.54       34.32     19.50 o 
  -3   3  20        6.86        4.51     19.35 o 
  -2   3  20       43.03       25.90     20.67 o 
  -1   3  20      225.50      262.65     53.25 o 
  -7   4  20       81.92      105.56     28.15 o 
  -6   4  20        0.96      -19.99     27.65 o 
  -5   4  20       17.68        7.28     30.10 o 
  -4   4  20       90.51      128.14     24.71 o 
  -3   4  20        1.89       16.12     19.62 o 
  -2   4  20      240.01      234.40     51.90 o 
  -6   5  20       96.59       95.76     27.05 o 
  -5   5  20       13.36       33.84     22.98 o 
  -4   5  20       17.12       54.64     65.34 o 
  -3   5  20        4.20       14.75     24.43 o 
                                                 
